# Supplementary material for: Meta-Analysis of QTL Mapping and GWAS Reveal Candidate Genes for Heat Tolerance in Small Yellow Croaker, Larimichthys polyactis
Source: Int J Mol Sci. 2025 Feb 14;26(4):1638. doi: 10.3390/ijms26041638 (PMC11855550; doi:10.3390/ijms26041638)
Supplement: Supplementary file 1 [file ijms-26-01638-s001.zip]

Archive with 1 entries (1 files):
- ijms-3462283-supplementary.xlsx
