# Supplementary material for: Meta-Analysis of QTL Mapping and GWAS Reveal Candidate Genes for Heat Tolerance in Small Yellow Croaker, Larimichthys polyactis
Source: Int J Mol Sci. 2025 Feb 14;26(4):1638. doi: 10.3390/ijms26041638 (PMC11855550; doi:10.3390/ijms26041638)
Supplement: Supplementary file 1 [file ijms-26-01638-s001.zip › ijms-3462283-supplementary.xlsx]

## Sheet: Table S1
Table S1 Phenotypic data of F1 individuals
SampleID	Temperature	Survival_duration (min)	Survival_status
Q1	31	190	0
Q2	32	340	0
Q3	32	400	0
Q4	32	440	0
Q5	32	450	0
Q6	32	495	0
Q7	32	500	0
Q8	32	508	0
Q9	32	515	0
Q10	32	519	0
Q11	32	526	0
Q12	32	528	0
Q13	32	528	0
Q14	32	530	0
Q15	32	531	0
Q16	32	531	0
Q17	32	540	0
Q18	32	542	0
Q19	32	558	0
Q20	32	564	0
Q21	32	580	0
Q22	32	590	0
Q23	32	595	0
Q24	32	605	0
Q25	32	610	0
Q26	32	610	0
Q27	32	610	0
Q28	32	623	0
Q29	32	626	0
Q30	32	632	0
Q31	32	635	0
Q32	32	642	0
Q33	32	645	0
Q34	32	649	0
Q35	32	654	0
Q36	32	663	0
Q37	32	676	0
Q38	32	678	0
Q39	32	682	0
Q40	32	684	0
Q41	32	686	0
Q42	32	690	0
Q43	32	693	0
Q44	32	695	0
Q45	32	706	0
Q46	32	710	0
Q47	32	735	0
Q48	32	745	0
Q49	32	764	0
Q50	32	766	0
Q51	32	820	0
Q52	32	821	0
Q53	32	821	0
Q54	32	830	0
Q55	32	831	0
Q56	32	860	0
Q57	32	868	0
Q58	32	873	0
Q59	32	944	0
Q60	32	1029	0
Q61	32	1036	0
Q62	32	1100	0
Q63	32	1131	0
Q64	32	1390	0
Q65	32	1390	0
Q66	32	1390	0
Q67	32	1390	0
Q68	32	1400	0
Q69	33	1660	1
Q70	33	1660	1
Q71	33	1660	1
Q72	33	1680	1
Q73	33	1690	1
Q74	33	1692	1
Q75	33	1693	1
Q76	33	1710	1
Q77	33	1710	1
Q78	33	1713	1
Q79	33	1714	1
Q80	33	1714	1
Q81	33	1717	1
Q82	33	1726	1
Q83	33	1728	1
Q84	33	1730	1
Q85	33	1740	1
Q86	33	1742	1
Q87	33	1742	1
Q88	33	1749	1
Q89	33	1758	1
Q90	33	1768	1
Q91	33	1783	1
Q92	33	1790	1
Q93	33	1792	1
Q94	33	1794	1
Q95	33	1794	1
Q96	33	1794	1
Q97	33	1797	1
Q98	33	1797	1
Q99	33	1800	1
Q100	33	1800	1
Q101	33	1800	1
Q102	33	1830	1
Q103	33	1830	1
Q104	33	1830	1
Q105	33	1834	1
Q106	33	1846	1
Q107	33	1855	1
Q108	33	1855	1
Q109	33	1875	1
Q110	33	1875	1
Q111	33	1885	1
Q112	33	1885	1
Q113	33	1885	1
Q114	33	1885	1
Q115	33	1910	1
Q116	33	1910	1
Q117	33	1910	1
Q118	33	1910	1
Q119	34	2090	1
Q120	34	2105	1

## Sheet: Table S2
Table S2 The statistics of phenotypic data
trait	Survival_duration
n	120
mean	1183.03
sd	573.824
median	1032.5
trimmed	1183.21
mad	772.435
min	190
max	2024
range	1834
skew	0.0379212
kurtosis	-1.78366
se	52.3828

## Sheet: Table S3
Table S3 Description for the resquence data of L. polyactis
Sample	Clean_Data(bp)	HQ_Clean_Data(bp)	Total Read	Total Mapped	Unique Mapped	Multi Mapped
Male	8882667600	8596693680	58375442	0.9897	0.9412	0.0485
Female	8658930900	8261302859	56853790	0.9855	0.9392	0.0463
Q1	7469308200	7183125456	49153672	0.989	0.943	0.0459
Q2	7516327500	7208043544	49288608	0.9893	0.9424	0.0469
Q3	7351116600	7020690103	48247438	0.9886	0.9417	0.0469
Q4	7125973200	6962325599	47039616	0.99	0.9448	0.0452
Q5	7454496000	7163067897	49010110	0.9896	0.9432	0.0464
Q6	7367515800	7032425360	48244726	0.9891	0.9421	0.047
Q7	7196075400	6862345844	47216420	0.9888	0.9424	0.0463
Q8	8093180100	7777356224	53134238	0.9902	0.9436	0.0466
Q9	7291856400	7017113703	47996542	0.9892	0.9426	0.0466
Q10	6734618400	6558443143	44356918	0.9911	0.9443	0.0468
Q11	8285688300	7882432740	54309324	0.9784	0.932	0.0465
Q12	7266798600	6917743376	47608606	0.9815	0.9353	0.0462
Q13	7094647200	6754460460	46578856	0.9885	0.9415	0.0471
Q14	7253080800	6969784359	47664388	0.9901	0.9426	0.0475
Q15	6955390800	6638654206	45686398	0.9896	0.9427	0.047
Q16	7588951800	7190097258	49593582	0.9883	0.9411	0.0472
Q17	7101364200	6762883411	46477694	0.9896	0.9417	0.0479
Q18	7435643700	7162604504	48788742	0.9907	0.9431	0.0477
Q19	8678603700	8313319129	57062176	0.9897	0.9428	0.0469
Q20	9450066000	9041752335	62105136	0.9899	0.9429	0.047
Q21	9136725000	8716234947	59922502	0.9861	0.9394	0.0466
Q22	8223934500	7879595973	53931800	0.9874	0.9407	0.0466
Q23	8030962500	7697666619	52750496	0.9892	0.9423	0.0469
Q24	8425175700	8088549743	55326148	0.9895	0.9421	0.0474
Q25	8819159100	8441028753	57939760	0.9867	0.9396	0.0471
Q26	8163355500	7728174237	53317718	0.9883	0.941	0.0472
Q27	7498291500	7093745369	49024284	0.9869	0.9396	0.0473
Q28	7605855900	7185962125	49700980	0.9865	0.9389	0.0476
Q29	7098375000	6730265277	46499328	0.9862	0.9379	0.0483
Q30	7249456200	6873533418	47454056	0.9865	0.9392	0.0473
Q31	7757626500	7403098222	50868174	0.9886	0.9407	0.0479
Q32	7728041400	7385007910	50643290	0.9894	0.9421	0.0473
Q33	7983500400	7588714617	52331960	0.9883	0.9402	0.048
Q34	8203431600	7843014494	53802784	0.9884	0.9413	0.0471
Q35	7655484300	7296741183	50207218	0.9881	0.9409	0.0472
Q36	8663186100	8130288758	56515926	0.9868	0.9389	0.0479
Q37	6825537000	6474706636	44655716	0.9878	0.9396	0.0482
Q38	8214117900	7734692894	53685358	0.9856	0.9377	0.0479
Q39	6705545400	6421514983	43977286	0.9879	0.9402	0.0476
Q40	6687248400	6364151933	43779782	0.9878	0.94	0.0478
Q41	7017781500	6690454990	45961568	0.9879	0.9413	0.0466
Q42	6871935600	6530038538	44913654	0.9886	0.9411	0.0475
Q43	7069857900	6745303380	46344296	0.9878	0.9407	0.0471
Q44	7541590800	7225310795	49279540	0.9873	0.9402	0.0471
Q45	8344324500	8008692654	54733978	0.9887	0.942	0.0468
Q46	7602774600	7204971269	49670604	0.9875	0.9405	0.047
Q47	7342512300	7007558496	48091292	0.9875	0.9407	0.0468
Q48	7145337600	6877100441	46864786	0.9894	0.9425	0.0468
Q49	7409988300	7041563528	48502186	0.9873	0.9404	0.0468
Q50	7117685400	6834253827	46697944	0.9878	0.9415	0.0463
Q51	6642504600	6364219549	43588334	0.9885	0.9417	0.0468
Q52	7006228200	6722189684	45963088	0.9892	0.9424	0.0469
Q53	6815511300	6546727074	44769568	0.9885	0.9422	0.0463
Q54	6651853200	6378863958	43683110	0.9881	0.9417	0.0464
Q55	6715809900	6462908023	44119970	0.9895	0.9426	0.047
Q56	6407480100	6143298553	41915008	0.9893	0.9421	0.0473
Q57	6532328400	6257667333	42840044	0.9893	0.9422	0.0472
Q58	6495142500	6251204952	42675380	0.9896	0.9423	0.0472
Q59	6885024000	6607904935	45223528	0.9886	0.9417	0.0469
Q60	6498940800	6234998154	42603284	0.9889	0.9416	0.0473
Q61	6914931600	6663190282	45414714	0.9889	0.9417	0.0472
Q62	7019629200	6770320338	46112292	0.9893	0.9424	0.0469
Q63	6845976900	6607798958	44943310	0.9894	0.9421	0.0473
Q64	8292889500	8029201289	53930400	0.9827	0.9391	0.0435
Q65	6499635300	6270695618	42695368	0.9888	0.9407	0.048
Q66	6723021900	6465564070	44032722	0.9887	0.9411	0.0475
Q67	7423135200	7156676393	48686924	0.9898	0.9423	0.0475
Q68	7952757300	7635394378	52164952	0.9893	0.9419	0.0474
Q69	6672666000	6442018421	43809004	0.9898	0.9423	0.0475
Q70	7735524000	7457733027	50739752	0.9894	0.9414	0.0479
Q71	6901447800	6651679412	45293948	0.9896	0.9419	0.0476
Q72	6958525200	6699923703	45684172	0.9893	0.942	0.0472
Q73	8414363100	8101718746	55258370	0.989	0.9419	0.0472
Q74	8448771000	8126666026	55487320	0.9892	0.9419	0.0473
Q75	7791456300	7493690354	51163496	0.9892	0.9419	0.0473
Q76	6695925300	6405970990	43741274	0.9894	0.9417	0.0477
Q77	7225571700	6917178027	47292952	0.9891	0.9415	0.0477
Q78	7278439800	7012301343	47760840	0.9901	0.9418	0.0483
Q79	7533420000	7240344900	49487646	0.9884	0.9405	0.0478
Q80	6446676300	6204903117	42322764	0.9892	0.9417	0.0475
Q81	7045447800	6816262000	46309878	0.9901	0.9435	0.0466
Q82	7155587100	6894630904	47004050	0.9899	0.9434	0.0464
Q83	6570595500	6339685681	43142256	0.9895	0.9431	0.0463
Q84	7544757000	7373458631	49692222	0.9897	0.9437	0.0459
Q85	7888528200	7625512126	51811300	0.9894	0.9428	0.0466
Q86	7332506100	7061629391	47980850	0.9894	0.9417	0.0477
Q87	7516586400	7240291136	49242410	0.9896	0.9421	0.0475
Q88	6795725400	6574543513	44598428	0.9898	0.9429	0.047
Q89	6407743200	6201268573	42070454	0.9902	0.942	0.0482
Q90	7513936800	7304790016	49395678	0.9904	0.9444	0.046
Q91	7120481700	6879496884	46761696	0.99	0.9421	0.048
Q92	8191267800	7915605809	53800740	0.989	0.9422	0.0468
Q93	7167377700	6964317366	47180560	0.9888	0.9427	0.0461
Q94	7499073900	7314367997	49356694	0.9895	0.9417	0.0479
Q95	9125933100	8836703782	60011340	0.9879	0.9398	0.0481
Q96	6519089100	6329316570	42803104	0.9888	0.9421	0.0467
Q97	6693933000	6484744749	43946548	0.9901	0.9433	0.0468
Q98	7045776000	6833796260	46262884	0.9894	0.9422	0.0473
Q99	8173665600	7904760639	53847842	0.9846	0.938	0.0466
Q100	7903895400	7651281888	51945820	0.9854	0.9381	0.0473
Q101	6853075500	6612272462	44981032	0.9872	0.9403	0.0469
Q102	7247735400	6990459887	47564208	0.9889	0.9421	0.0468
Q103	7530018000	7260576481	49401046	0.9883	0.9405	0.0478
Q104	7548118800	7295709543	49535714	0.9891	0.9423	0.0468
Q105	9153879300	8810880403	60058776	0.9879	0.9412	0.0467
Q106	6888793500	6601602263	44956470	0.9883	0.9404	0.0479
Q107	6937668600	6665824434	45355266	0.9893	0.9417	0.0477
Q108	7653743400	7363410998	50162266	0.9888	0.9414	0.0474
Q109	6963382800	6721555024	45700658	0.9881	0.9413	0.0468
Q110	7844971800	7551318503	51466114	0.9882	0.9413	0.0469
Q111	7235656200	6971573938	47491118	0.9885	0.9404	0.0481
Q112	7020519600	6738566070	46034618	0.9884	0.9417	0.0467
Q113	6508890000	6260947926	42673382	0.988	0.9396	0.0484
Q114	6765202200	6528603093	44403430	0.9893	0.9415	0.0479
Q115	6510302100	6287297109	42831330	0.9916	0.9444	0.0472
Q116	7188730500	6896728532	47094208	0.9887	0.9407	0.0481
Q117	7530466800	7231632202	49355644	0.9891	0.9404	0.0487
Q118	7268253300	6978400100	47671390	0.9896	0.9428	0.0469
Q119	6927329700	6686381825	45480512	0.9893	0.9412	0.0481
Q120	6867314400	6625278486	45083724	0.989	0.9414	0.0477
Average	7.39732e+09	7.10219e+09	4.8525e+07	0.988552	0.941394	0.0471582

## Sheet: Table S4
Table S4 Statistical results of variant identification
Type	Number
transition	4398936
G->A	1139597
C->T	1138298
T->C	1060739
A->G	1060302
transversion	3080491
A->T	465439
T->A	464609
C->A	411357
G->T	410565
A->C	390682
T->G	390004
C->G	274417
G->C	273418
total	7479427

## Sheet: Table S5
Table S5 The names and their annotation information of candidate gene obtained from QTL
Traits	GeneID	scaf	start	end	dist2nrt.marker	peak.marker	lg	peak.cM	peak.lod	nrt.marker	nrt.marker.cM	nrt.marker.bp	Symbol	Description	KEGG_A_class	KEGG_B_class	Pathway	K_ID	GO Component	GO Function	GO Process
survival duration	A015667	Chr14	23826038	23883958	-15728	Chr14_24682001	Chr14	42.93	6.01027	Chr14_23870726	40.846	23870726	RHOBTB2	TMS03298.1 hypothetical protein E3U43_000187 [Larimichthys crocea]	Genetic Information Processing	Folding, sorting and degradation	ko04120//Ubiquitin mediated proteolysis	K07868	GO:0005575//cellular_component;GO:0005622//intracellular;GO:0005623//cell;GO:0005737//cytoplasm;GO:0005829//cytosol;GO:0005886//plasma membrane;GO:0016020//membrane;GO:0044424//intracellular part;GO:0044444//cytoplasmic part;GO:0044464//cell part;GO:0071944//cell periphery	GO:0000166//nucleotide binding;GO:0001882//nucleoside binding;GO:0001883//purine nucleoside binding;GO:0003674//molecular_function;GO:0003824//catalytic activity;GO:0003924//GTPase activity;GO:0005488//binding;GO:0005515//protein binding;GO:0005525//GTP binding;GO:0016462//pyrophosphatase activity;GO:0016787//hydrolase activity;GO:0016817//hydrolase activity, acting on acid anhydrides;GO:0016818/…	GO:0007154//cell communication;GO:0007165//signal transduction;GO:0007264//small GTPase mediated signal transduction;GO:0008150//biological_process;GO:0009966//regulation of signal transduction;GO:0009987//cellular process;GO:0010646//regulation of cell communication;GO:0023051//regulation of signaling;GO:0023052//signaling;GO:0035556//intracellular signal transduction;GO:0048583//regulation of r…
	A015668	Chr14	23887917	23890873	18669	Chr14_24682001	Chr14	42.93	6.01027	Chr14_23870726	40.846	23870726	IDO2	XP_010744394.1 indoleamine 2,3-dioxygenase 2 [Larimichthys crocea]	Metabolism;Metabolism;Human Diseases	Global and overview maps;Amino acid metabolism;Infectious diseases	ko01100//Metabolic pathways;ko00380//Tryptophan metabolism;ko05143//African trypanosomiasis	K00463;K00463;K00463	GO:0005575//cellular_component;GO:0005622//intracellular;GO:0005623//cell;GO:0005737//cytoplasm;GO:0005829//cytosol;GO:0044424//intracellular part;GO:0044444//cytoplasmic part;GO:0044464//cell part	GO:0003674//molecular_function;GO:0003824//catalytic activity;GO:0004833//tryptophan 2,3-dioxygenase activity;GO:0005488//binding;GO:0016491//oxidoreductase activity;GO:0016701//oxidoreductase activity, acting on single donors with incorporation of molecular oxygen;GO:0016702//oxidoreductase activity, acting on single donors with incorporation of molecular oxygen, incorporation of two atoms of ox…	GO:0002376//immune system process;GO:0006082//organic acid metabolic process;GO:0006520//cellular amino acid metabolic process;GO:0006568//tryptophan metabolic process;GO:0006569//tryptophan catabolic process;GO:0006576//cellular biogenic amine metabolic process;GO:0006586//indolalkylamine metabolic process;GO:0006725//cellular aromatic compound metabolic process;GO:0006807//nitrogen compound met…
	A015669	Chr14	23927634	23930963	58572	Chr14_24682001	Chr14	42.93	6.01027	Chr14_23870726	40.846	23870726	stc	XP_008286876.1 PREDICTED: stanniocalcin-like isoform X1 [Stegastes partitus]	-	-	-	-	GO:0005575//cellular_component;GO:0005576//extracellular region;GO:0005615//extracellular space;GO:0005622//intracellular;GO:0005623//cell;GO:0005634//nucleus;GO:0005737//cytoplasm;GO:0005886//plasma membrane;GO:0016020//membrane;GO:0016324//apical plasma membrane;GO:0043226//organelle;GO:0043227//membrane-bounded organelle;GO:0043229//intracellular organelle;GO:0043231//intracellular membrane-bo…	GO:0003674//molecular_function;GO:0005102//receptor binding;GO:0005179//hormone activity;GO:0005488//binding;GO:0005515//protein binding;GO:0030545//receptor regulator activity;GO:0048018//receptor agonist activity;GO:0098772//molecular function regulator	GO:0000003//reproduction;GO:0000902//cell morphogenesis;GO:0000904//cell morphogenesis involved in differentiation;GO:0001501//skeletal system development;GO:0001503//ossification;GO:0001666//response to hypoxia;GO:0001885//endothelial cell development;GO:0001886//endothelial cell morphogenesis;GO:0001890//placenta development;GO:0001893//maternal placenta development;GO:0002064//epithelial cell …
	A015670	Chr14	23946796	23954345	79844	Chr14_24682001	Chr14	42.93	6.01027	Chr14_23870726	40.846	23870726	NKX-2.5	KAF0033413.1 hypothetical protein F2P81_013479 [Scophthalmus maximus]	Human Diseases;Human Diseases	Cancers;Cancers	ko05200//Pathways in cancer;ko05215//Prostate cancer	K09348;K09348	GO:0005575//cellular_component;GO:0005622//intracellular;GO:0005623//cell;GO:0005634//nucleus;GO:0043226//organelle;GO:0043227//membrane-bounded organelle;GO:0043229//intracellular organelle;GO:0043231//intracellular membrane-bounded organelle;GO:0044424//intracellular part;GO:0044464//cell part	GO:0000976//transcription regulatory region sequence-specific DNA binding;GO:0000977//RNA polymerase II regulatory region sequence-specific DNA binding;GO:0000978//RNA polymerase II core promoter proximal region sequence-specific DNA binding;GO:0000981//RNA polymerase II transcription factor activity, sequence-specific DNA binding;GO:0000983//transcription factor activity, RNA polymerase II core …	GO:0000003//reproduction;GO:0001568//blood vessel development;GO:0001655//urogenital system development;GO:0001656//metanephros development;GO:0001666//response to hypoxia;GO:0001756//somitogenesis;GO:0001763//morphogenesis of a branching structure;GO:0001822//kidney development;GO:0001932//regulation of protein phosphorylation;GO:0001934//positive regulation of protein phosphorylation;GO:0001944…
	A015671	Chr14	23962480	23967973	94500	Chr14_24682001	Chr14	42.93	6.01027	Chr14_23870726	40.846	23870726	SLC25A37	TKS78939.1 Mitoferrin-1 Mitochondrial iron transporter 1 [Collichthys lucidus]	-	-	-	-	GO:0005575//cellular_component;GO:0005622//intracellular;GO:0005623//cell;GO:0005737//cytoplasm;GO:0005739//mitochondrion;GO:0005740//mitochondrial envelope;GO:0005743//mitochondrial inner membrane;GO:0016020//membrane;GO:0016021//integral component of membrane;GO:0019866//organelle inner membrane;GO:0031090//organelle membrane;GO:0031224//intrinsic component of membrane;GO:0031966//mitochondrial…	GO:0003674//molecular_function;GO:0005215//transporter activity;GO:0005381//iron ion transmembrane transporter activity;GO:0008324//cation transmembrane transporter activity;GO:0015075//ion transmembrane transporter activity;GO:0015318//inorganic solute uptake transmembrane transporter activity;GO:0022857//transmembrane transporter activity;GO:0022890//inorganic cation transmembrane transporter a…	GO:0000041//transition metal ion transport;GO:0002262//myeloid cell homeostasis;GO:0002376//immune system process;GO:0002520//immune system development;GO:0006810//transport;GO:0006811//ion transport;GO:0006812//cation transport;GO:0006826//iron ion transport;GO:0006839//mitochondrial transport;GO:0007275//multicellular organism development;GO:0008150//biological_process;GO:0009790//embryo develo…
	A015672	Chr14	23972577	23979987	105556	Chr14_24682001	Chr14	42.93	6.01027	Chr14_23870726	40.846	23870726	ENTPD4	KAE8292358.1 Ectonucleoside triphosphate diphosphohydrolase 4 [Larimichthys crocea]	Metabolism;Metabolism;Cellular Processes;Metabolism	Global and overview maps;Nucleotide metabolism;Transport and catabolism;Nucleotide metabolism	ko01100//Metabolic pathways;ko00230//Purine metabolism;ko04142//Lysosome;ko00240//Pyrimidine metabolism	K12305;K12305;K12305;K12305	GO:0000139//Golgi membrane;GO:0000421//autophagosome membrane;GO:0005575//cellular_component;GO:0005622//intracellular;GO:0005623//cell;GO:0005737//cytoplasm;GO:0005773//vacuole;GO:0005774//vacuolar membrane;GO:0005776//autophagosome;GO:0005794//Golgi apparatus;GO:0012505//endomembrane system;GO:0016020//membrane;GO:0016021//integral component of membrane;GO:0030173//integral component of Golgi m…	GO:0003674//molecular_function;GO:0003824//catalytic activity;GO:0016462//pyrophosphatase activity;GO:0016787//hydrolase activity;GO:0016817//hydrolase activity, acting on acid anhydrides;GO:0016818//hydrolase activity, acting on acid anhydrides, in phosphorus-containing anhydrides;GO:0017110//nucleoside-diphosphatase activity;GO:0017111//nucleoside-triphosphatase activity;GO:0045134//uridine-dip…	GO:0006139//nucleobase-containing compound metabolic process;GO:0006213//pyrimidine nucleoside metabolic process;GO:0006220//pyrimidine nucleotide metabolic process;GO:0006244//pyrimidine nucleotide catabolic process;GO:0006256//UDP catabolic process;GO:0006725//cellular aromatic compound metabolic process;GO:0006753//nucleoside phosphate metabolic process;GO:0006793//phosphorus metabolic process…
	A015673	Chr14	23981901	23984589	112519	Chr14_24682001	Chr14	42.93	6.01027	Chr14_23870726	40.846	23870726	tmem127	XP_010748639.2 transmembrane protein 127 [Larimichthys crocea]	-	-	-	-	-	GO:0004576//oligosaccharyl transferase activity	GO:0006487//protein N-linked glycosylation
	A015674	Chr14	23986768	23990056	117686	Chr14_24682001	Chr14	42.93	6.01027	Chr14_23870726	40.846	23870726	es1	XP_010748634.2 ES1 protein, mitochondrial [Larimichthys crocea]	-	-	-	-	-	GO:0008234//cysteine-type peptidase activity	GO:0006508//proteolysis
	A015675	Chr14	23992335	24010843	130863	Chr14_24682001	Chr14	42.93	6.01027	Chr14_23870726	40.846	23870726	Igsf9	XP_019131552.2 protein turtle homolog A isoform X2 [Larimichthys crocea]	-	-	-	-	GO:0005575//cellular_component;GO:0005623//cell;GO:0005886//plasma membrane;GO:0016020//membrane;GO:0016021//integral component of membrane;GO:0030054//cell junction;GO:0030424//axon;GO:0030425//dendrite;GO:0031224//intrinsic component of membrane;GO:0036477//somatodendritic compartment;GO:0042995//cell projection;GO:0043005//neuron projection;GO:0044425//membrane part;GO:0044463//cell projection…	GO:0003674//molecular_function;GO:0005488//binding;GO:0005515//protein binding;GO:0098631//protein binding involved in cell adhesion;GO:0098632//protein binding involved in cell-cell adhesion	GO:0007155//cell adhesion;GO:0007156//homophilic cell adhesion via plasma membrane adhesion molecules;GO:0007275//multicellular organism development;GO:0007399//nervous system development;GO:0008150//biological_process;GO:0009987//cellular process;GO:0016043//cellular component organization;GO:0016358//dendrite development;GO:0022008//neurogenesis;GO:0022610//biological adhesion;GO:0030030//cell …
	A015676	Chr14	24021406	24023581	-141533	Chr14_24682001	Chr14	42.93	6.01027	Chr14_24164026	41.263	24164026	TMEM230	TMS03448.1 hypothetical protein E3U43_000337 [Larimichthys crocea]	-	-	-	-	GO:0005575//cellular_component;GO:0005622//intracellular;GO:0005623//cell;GO:0005737//cytoplasm;GO:0005768//endosome;GO:0005769//early endosome;GO:0005770//late endosome;GO:0005773//vacuole;GO:0005776//autophagosome;GO:0005783//endoplasmic reticulum;GO:0005794//Golgi apparatus;GO:0005802//trans-Golgi network;GO:0008021//synaptic vesicle;GO:0012505//endomembrane system;GO:0016020//membrane;GO:0016…	GO:0003674//molecular_function	GO:0006810//transport;GO:0007606//sensory perception of chemical stimulus;GO:0008150//biological_process;GO:0016192//vesicle-mediated transport;GO:0030436//asexual sporulation;GO:0046907//intracellular transport;GO:0048489//synaptic vesicle transport;GO:0051179//localization;GO:0051234//establishment of localization;GO:0051640//organelle localization;GO:0051641//cellular localization;GO:0051648//…
	A015677	Chr14	24040734	24047758	-119780	Chr14_24682001	Chr14	42.93	6.01027	Chr14_24164026	41.263	24164026	adra1a	XP_019110919.1 alpha-1A adrenergic receptor-like [Larimichthys crocea]	Environmental Information Processing;Environmental Information Processing;Environmental Information Processing;Organismal Systems;Organismal Systems;Environmental Information Processing;Organismal Systems	Signaling molecules and interaction;Signal transduction;Signal transduction;Circulatory system;Circulatory system;Signal transduction;Digestive system	ko04080//Neuroactive ligand-receptor interaction;ko04020//Calcium signaling pathway;ko04022//cGMP - PKG signaling pathway;ko04261//Adrenergic signaling in cardiomyocytes;ko04270//Vascular smooth muscle contraction;ko04152//AMPK signaling pathway;ko04970//Salivary secretion	K04135;K04135;K04135;K04135;K04135;K04135;K04135	GO:0005575//cellular_component;GO:0005622//intracellular;GO:0005623//cell;GO:0005634//nucleus;GO:0005635//nuclear envelope;GO:0005737//cytoplasm;GO:0005886//plasma membrane;GO:0005887//integral component of plasma membrane;GO:0005901//caveola;GO:0012505//endomembrane system;GO:0016020//membrane;GO:0016021//integral component of membrane;GO:0019867//outer membrane;GO:0030016//myofibril;GO:0030017/…	GO:0003674//molecular_function;GO:0004888//transmembrane signaling receptor activity;GO:0004930//G-protein coupled receptor activity;GO:0004935//adrenergic receptor activity;GO:0004936//alpha-adrenergic receptor activity;GO:0004937//alpha1-adrenergic receptor activity;GO:0004984//olfactory receptor activity;GO:0005488//binding;GO:0005515//protein binding;GO:0008227//G-protein coupled amine recept…	GO:0000746//conjugation;GO:0001932//regulation of protein phosphorylation;GO:0001934//positive regulation of protein phosphorylation;GO:0001976//neurological system process involved in regulation of systemic arterial blood pressure;GO:0001978//regulation of systemic arterial blood pressure by carotid sinus baroreceptor feedback;GO:0001983//baroreceptor response to increased systemic arterial bloo…
	A015678	Chr14	24053530	24058741	-107891	Chr14_24682001	Chr14	42.93	6.01027	Chr14_24164026	41.263	24164026	DPYSL2	XP_019110920.1 dihydropyrimidinase-related protein 2-like [Larimichthys crocea]	-	-	-	-	GO:0005575//cellular_component	GO:0000034//adenine deaminase activity;GO:0003674//molecular_function;GO:0004151//dihydroorotase activity;GO:0004157//dihydropyrimidinase activity;GO:0008448//N-acetylglucosamine-6-phosphate deacetylase activity;GO:0008798//beta-aspartyl-peptidase activity;GO:0008892//guanine deaminase activity;GO:0009039//urease activity;GO:0016151//nickel cation binding;GO:0016787//hydrolase activity;GO:0018835…	GO:0006040//amino sugar metabolic process;GO:0006147//guanine catabolic process;GO:0006168//adenine salvage;GO:0006508//proteolysis;GO:0006548//histidine catabolic process;GO:0008150//biological_process;GO:0008152//metabolic process;GO:0009220//pyrimidine ribonucleotide biosynthetic process;GO:0019627//urea metabolic process;GO:0019634//organic phosphonate metabolic process
	A015679	Chr14	24060851	24061138	-103032	Chr14_24682001	Chr14	42.93	6.01027	Chr14_24164026	41.263	24164026	--	-	-	-	-	-	-	-	-
	A015680	Chr14	24065696	24068556	-96900	Chr14_24682001	Chr14	42.93	6.01027	Chr14_24164026	41.263	24164026	BNIP3L	XP_019131470.2 BCL2/adenovirus E1B 19 kDa protein-interacting protein 3-like isoform X1 [Larimichthys crocea]	Cellular Processes	Transport and catabolism	ko04137//Mitophagy - animal	K15465	GO:0005740//mitochondrial envelope;GO:0016021//integral component of membrane	-	GO:0043065//positive regulation of apoptotic process
	A015681	Chr14	24074279	24082218	-85778	Chr14_24682001	Chr14	42.93	6.01027	Chr14_24164026	41.263	24164026	PPP2R2A	XP_027133472.1 serine/threonine-protein phosphatase 2A 55 kDa regulatory subunit B alpha isoform [Larimichthys crocea]	Human Diseases;Environmental Information Processing;Organismal Systems;Cellular Processes;Organismal Systems;Environmental Information Processing;Human Diseases;Environmental Information Processing;Environmental Information Processing;Human Diseases;Genetic Information Processing;Environmental Information Processing	Infectious diseases;Signal transduction;Circulatory system;Cellular community - eukaryotes;Nervous system;Signal transduction;Infectious diseases;Signal transduction;Signal transduction;Infectious diseases;Translation;Signal transduction	ko05165//Human papillomavirus infection;ko04151//PI3K-Akt signaling pathway;ko04261//Adrenergic signaling in cardiomyocytes;ko04530//Tight junction;ko04728//Dopaminergic synapse;ko04390//Hippo signaling pathway;ko05160//Hepatitis C;ko04071//Sphingolipid signaling pathway;ko04152//AMPK signaling pathway;ko05142//Chagas disease (American trypanosomiasis);ko03015//mRNA surveillance pathway;ko04391//…	K04354;K04354;K04354;K04354;K04354;K04354;K04354;K04354;K04354;K04354;K04354;K04354	-	GO:0005515//protein binding	-
	A015682	Chr14	24086731	24095663	-72829	Chr14_24682001	Chr14	42.93	6.01027	Chr14_24164026	41.263	24164026	VPS33A	XP_019110921.1 vacuolar protein sorting-associated protein 33A [Larimichthys crocea]	Human Diseases	Infectious diseases	ko05132//Salmonella infection	K20182	GO:0000322//storage vacuole;GO:0000323//lytic vacuole;GO:0000324//fungal-type vacuole;GO:0000329//fungal-type vacuole membrane;GO:0005575//cellular_component;GO:0005622//intracellular;GO:0005623//cell;GO:0005737//cytoplasm;GO:0005764//lysosome;GO:0005765//lysosomal membrane;GO:0005768//endosome;GO:0005769//early endosome;GO:0005770//late endosome;GO:0005773//vacuole;GO:0005774//vacuolar membrane;…	GO:0000149//SNARE binding;GO:0000166//nucleotide binding;GO:0003674//molecular_function;GO:0005488//binding;GO:0005515//protein binding;GO:0005524//ATP binding;GO:0008144//drug binding;GO:0017076//purine nucleotide binding;GO:0019905//syntaxin binding;GO:0030554//adenyl nucleotide binding;GO:0032553//ribonucleotide binding;GO:0032555//purine ribonucleotide binding;GO:0032559//adenyl ribonucleotid…	GO:0000902//cell morphogenesis;GO:0000904//cell morphogenesis involved in differentiation;GO:0002376//immune system process;GO:0002520//immune system development;GO:0006605//protein targeting;GO:0006622//protein targeting to lysosome;GO:0006623//protein targeting to vacuole;GO:0006725//cellular aromatic compound metabolic process;GO:0006726//eye pigment biosynthetic process;GO:0006727//ommochrome…
	A015683	Chr14	24103563	24122605	-50942	Chr14_24682001	Chr14	42.93	6.01027	Chr14_24164026	41.263	24164026	Rph3a	XP_027134094.1 rabphilin-3A isoform X2 [Larimichthys crocea]	-	-	-	-	GO:0005575//cellular_component;GO:0005622//intracellular;GO:0005623//cell;GO:0005737//cytoplasm;GO:0005829//cytosol;GO:0005886//plasma membrane;GO:0008021//synaptic vesicle;GO:0012505//endomembrane system;GO:0012506//vesicle membrane;GO:0016020//membrane;GO:0019898//extrinsic component of membrane;GO:0030054//cell junction;GO:0030133//transport vesicle;GO:0030141//secretory granule;GO:0030658//tr…	GO:0000149//SNARE binding;GO:0003674//molecular_function;GO:0004623//phospholipase A2 activity;GO:0005488//binding;GO:0005509//calcium ion binding;GO:0005515//protein binding;GO:0005543//phospholipid binding;GO:0005544//calcium-dependent phospholipid binding;GO:0005546//phosphatidylinositol-4,5-bisphosphate binding;GO:0008270//zinc ion binding;GO:0008289//lipid binding;GO:0008430//selenium bindin…	GO:0001505//regulation of neurotransmitter levels;GO:0006644//phospholipid metabolic process;GO:0006810//transport;GO:0006836//neurotransmitter transport;GO:0006886//intracellular protein transport;GO:0006887//exocytosis;GO:0006906//vesicle fusion;GO:0006996//organelle organization;GO:0007154//cell communication;GO:0007267//cell-cell signaling;GO:0007268//synaptic transmission;GO:0007269//neurotr…
	A015684	Chr14	24125536	24160732	-20892	Chr14_24682001	Chr14	42.93	6.01027	Chr14_24164026	41.263	24164026	HECTD4	XP_019110948.1 probable E3 ubiquitin-protein ligase HECTD4 isoform X4 [Larimichthys crocea]	-	-	-	-	GO:0005575//cellular_component;GO:0005622//intracellular;GO:0005623//cell;GO:0005737//cytoplasm;GO:0016020//membrane;GO:0016021//integral component of membrane;GO:0031224//intrinsic component of membrane;GO:0044424//intracellular part;GO:0044425//membrane part;GO:0044464//cell part	GO:0003674//molecular_function;GO:0003824//catalytic activity;GO:0004842//ubiquitin-protein transferase activity;GO:0016740//transferase activity;GO:0019787//ubiquitin-like protein transferase activity;GO:0061630//ubiquitin protein ligase activity;GO:0061659//ubiquitin-like protein ligase activity	GO:0005975//carbohydrate metabolic process;GO:0005996//monosaccharide metabolic process;GO:0006006//glucose metabolic process;GO:0006464//cellular protein modification process;GO:0006807//nitrogen compound metabolic process;GO:0008150//biological_process;GO:0008152//metabolic process;GO:0009987//cellular process;GO:0016567//protein ubiquitination;GO:0019318//hexose metabolic process;GO:0019538//p…
	A015685	Chr14	24164488	24166542	1489	Chr14_24682001	Chr14	42.93	6.01027	Chr14_24164026	41.263	24164026	Sds	XP_010732637.2 L-serine dehydratase/L-threonine deaminase [Larimichthys crocea]	Metabolism;Metabolism;Metabolism;Metabolism;Metabolism;Metabolism	Global and overview maps;Global and overview maps;Global and overview maps;Amino acid metabolism;Amino acid metabolism;Amino acid metabolism	ko01100//Metabolic pathways;ko01200//Carbon metabolism;ko01230//Biosynthesis of amino acids;ko00270//Cysteine and methionine metabolism;ko00260//Glycine, serine and threonine metabolism;ko00290//Valine, leucine and isoleucine biosynthesis	K17989;K17989;K17989;K17989;K17989;K17989	GO:0005575//cellular_component;GO:0005622//intracellular;GO:0005623//cell;GO:0005737//cytoplasm;GO:0005739//mitochondrion;GO:0005829//cytosol;GO:0043226//organelle;GO:0043227//membrane-bounded organelle;GO:0043229//intracellular organelle;GO:0043231//intracellular membrane-bounded organelle;GO:0044424//intracellular part;GO:0044444//cytoplasmic part;GO:0044464//cell part	GO:0003674//molecular_function;GO:0003824//catalytic activity;GO:0003941//L-serine ammonia-lyase activity;GO:0004122//cystathionine beta-synthase activity;GO:0004124//cysteine synthase activity;GO:0004794//L-threonine ammonia-lyase activity;GO:0004795//threonine synthase activity;GO:0004834//tryptophan synthase activity;GO:0005488//binding;GO:0005515//protein binding;GO:0008144//drug binding;GO:0…	GO:0000162//tryptophan biosynthetic process;GO:0001101//response to acid chemical;GO:0001505//regulation of neurotransmitter levels;GO:0005975//carbohydrate metabolic process;GO:0005996//monosaccharide metabolic process;GO:0006006//glucose metabolic process;GO:0006082//organic acid metabolic process;GO:0006090//pyruvate metabolic process;GO:0006094//gluconeogenesis;GO:0006520//cellular amino acid…
	A015686	Chr14	24169205	24171450	6301	Chr14_24682001	Chr14	42.93	6.01027	Chr14_24164026	41.263	24164026	HIPK2	XP_010732644.3 homeodomain-interacting protein kinase 2-like [Larimichthys crocea]	-	-	-	-	-	GO:0004672//protein kinase activity;GO:0005524//ATP binding;GO:0016709//oxidoreductase activity, acting on paired donors, with incorporation or reduction of molecular oxygen, NAD(P)H as one donor, and incorporation of one atom of oxygen	GO:0006468//protein phosphorylation;GO:0006744//ubiquinone biosynthetic process
	A015687	Chr14	24173940	24179261	12574	Chr14_24682001	Chr14	42.93	6.01027	Chr14_24164026	41.263	24164026	TTC28	KAE8292374.1 Tetratricopeptide repeat protein 28 [Larimichthys crocea]	-	-	-	-	GO:0045203//integral component of cell outer membrane	GO:0005215//transporter activity;GO:0005515//protein binding	GO:0015774//polysaccharide transport;GO:0042710//biofilm formation
	A015688	Chr14	24223763	24227822	61766	Chr14_24682001	Chr14	42.93	6.01027	Chr14_24164026	41.263	24164026	--	TNN82306.1 hypothetical protein EYF80_007427 [Liparis tanakae]	-	-	-	-	-	-	-
	A015689	Chr14	24264044	24340749	138370	Chr14_24682001	Chr14	42.93	6.01027	Chr14_24164026	41.263	24164026	TTC28	XP_019110953.2 tetratricopeptide repeat protein 28 isoform X2 [Larimichthys crocea]	-	-	-	-	GO:0000922//spindle pole;GO:0005575//cellular_component;GO:0005622//intracellular;GO:0005623//cell;GO:0005737//cytoplasm;GO:0005815//microtubule organizing center;GO:0005819//spindle;GO:0005856//cytoskeleton;GO:0015630//microtubule cytoskeleton;GO:0030496//midbody;GO:0043226//organelle;GO:0043228//non-membrane-bounded organelle;GO:0043229//intracellular organelle;GO:0043232//intracellular non-mem…	GO:0003674//molecular_function;GO:0005488//binding;GO:0005515//protein binding;GO:0019899//enzyme binding;GO:0019900//kinase binding;GO:0033130//acetylcholine receptor binding;GO:0042802//identical protein binding;GO:0043495//protein anchor	GO:0007049//cell cycle;GO:0007268//synaptic transmission;GO:0007346//regulation of mitotic cell cycle;GO:0008150//biological_process;GO:0009987//cellular process;GO:0050789//regulation of biological process;GO:0050794//regulation of cellular process;GO:0051301//cell division;GO:0051726//regulation of cell cycle;GO:0065007//biological regulation
	A015690	Chr14	24343553	24357138	186319	Chr14_24682001	Chr14	42.93	6.01027	Chr14_24164026	41.263	24164026	PITPNB	XP_027133372.1 phosphatidylinositol transfer protein beta isoform isoform X1 [Larimichthys crocea]	-	-	-	-	-	GO:0005548//phospholipid transporter activity	GO:0015914//phospholipid transport
	A015691	Chr14	24367853	24382627	-190888	Chr14_24682001	Chr14	42.93	6.01027	Chr14_24566128	41.679	24566128	Mn1	XP_010732640.2 transcriptional activator MN1 [Larimichthys crocea]	-	-	-	-	-	-	-
	A015692	Chr14	24432299	24438175	-130891	Chr14_24682001	Chr14	42.93	6.01027	Chr14_24566128	41.679	24566128	--	TKS78962.1 Tetratricopeptide repeat protein 28 [Collichthys lucidus]	-	-	-	-	-	-	-
	A015693	Chr14	24513019	24519372	-49933	Chr14_24682001	Chr14	42.93	6.01027	Chr14_24566128	41.679	24566128	--	TKS78964.1 hypothetical protein D9C73_012208 [Collichthys lucidus]	-	-	-	-	-	-	-
	A015694	Chr14	24599488	24617350	12485	Chr14_24682001	Chr14	42.93	6.01027	Chr14_24595934	42.513	24595934	--	KAE8292378.1 hypothetical protein D5F01_LYC09747 [Larimichthys crocea]	-	-	-	-	-	-	-
	A015695	Chr14	24621513	24622103	25874	Chr14_24682001	Chr14	42.93	6.01027	Chr14_24595934	42.513	24595934	DUSP18	XP_010732645.2 dual specificity protein phosphatase 18 [Larimichthys crocea]	-	-	-	-	GO:0005575//cellular_component;GO:0005622//intracellular;GO:0005623//cell;GO:0005634//nucleus;GO:0005654//nucleoplasm;GO:0005737//cytoplasm;GO:0005739//mitochondrion;GO:0005740//mitochondrial envelope;GO:0005743//mitochondrial inner membrane;GO:0005758//mitochondrial intermembrane space;GO:0016020//membrane;GO:0019866//organelle inner membrane;GO:0019898//extrinsic component of membrane;GO:003109…	GO:0003674//molecular_function;GO:0003824//catalytic activity;GO:0004721//phosphoprotein phosphatase activity;GO:0004725//protein tyrosine phosphatase activity;GO:0008138//protein tyrosine/serine/threonine phosphatase activity;GO:0016787//hydrolase activity;GO:0016788//hydrolase activity, acting on ester bonds;GO:0016791//phosphatase activity;GO:0017017//MAP kinase tyrosine/serine/threonine phosp…	GO:0000188//inactivation of MAPK activity;GO:0001932//regulation of protein phosphorylation;GO:0001933//negative regulation of protein phosphorylation;GO:0006464//cellular protein modification process;GO:0006469//negative regulation of protein kinase activity;GO:0006470//protein dephosphorylation;GO:0006605//protein targeting;GO:0006612//protein targeting to membrane;GO:0006626//protein targeting…
	A015696	Chr14	24624842	24628692	30833	Chr14_24682001	Chr14	42.93	6.01027	Chr14_24595934	42.513	24595934	TGOLN2	KAE8292380.1 Trans-Golgi network integral membrane protein 2 [Larimichthys crocea]	-	-	-	-	-	-	-
	A015697	Chr14	24634412	24664715	-32438	Chr14_24682001	Chr14	42.93	6.01027	Chr14_24682001	42.929	24682001	tcf7l1a	XP_010749460.1 transcription factor 7-like 1-B isoform X2 [Larimichthys crocea]	Human Diseases;Human Diseases;Human Diseases;Human Diseases;Human Diseases;Environmental Information Processing;Human Diseases;Human Diseases;Environmental Information Processing;Organismal Systems;Cellular Processes;Human Diseases;Human Diseases;Human Diseases;Human Diseases;Human Diseases;Human Diseases;Human Diseases	Cancers;Infectious diseases;Infectious diseases;Endocrine and metabolic diseases;Cancers;Signal transduction;Cancers;Cancers;Signal transduction;Endocrine system;Cellular community - eukaryotes;Cancers;Cancers;Cardiovascular diseases;Cancers;Cancers;Cancers;Cancers	ko05200//Pathways in cancer;ko05165//Human papillomavirus infection;ko05132//Salmonella infection;ko04934//Cushing syndrome;ko05225//Hepatocellular carcinoma;ko04310//Wnt signaling pathway;ko05224//Breast cancer;ko05226//Gastric cancer;ko04390//Hippo signaling pathway;ko04916//Melanogenesis;ko04520//Adherens junction;ko05215//Prostate cancer;ko05210//Colorectal cancer;ko05412//Arrhythmogenic righ…	K04490;K04490;K04490;K04490;K04490;K04490;K04490;K04490;K04490;K04490;K04490;K04490;K04490;K04490;K04490;K04490;K04490;K04490	GO:0005575//cellular_component;GO:0005622//intracellular;GO:0005623//cell;GO:0005634//nucleus;GO:0005654//nucleoplasm;GO:0005667//transcription factor complex;GO:0005737//cytoplasm;GO:0005829//cytosol;GO:0031974//membrane-enclosed lumen;GO:0031981//nuclear lumen;GO:0032991//macromolecular complex;GO:0043226//organelle;GO:0043227//membrane-bounded organelle;GO:0043229//intracellular organelle;GO:0…	GO:0000981//RNA polymerase II transcription factor activity, sequence-specific DNA binding;GO:0001067//regulatory region nucleic acid binding;GO:0003674//molecular_function;GO:0003676//nucleic acid binding;GO:0003677//DNA binding;GO:0003682//chromatin binding;GO:0003700//transcription factor activity, sequence-specific DNA binding;GO:0005488//binding;GO:0005515//protein binding;GO:0008013//beta-c…	GO:0000578//embryonic axis specification;GO:0001654//eye development;GO:0001708//cell fate specification;GO:0003002//regionalization;GO:0003158//endothelium development;GO:0006139//nucleobase-containing compound metabolic process;GO:0006325//chromatin organization;GO:0006351//transcription, DNA-templated;GO:0006355//regulation of transcription, DNA-templated;GO:0006357//regulation of transcriptio…
	A015698	Chr14	24680760	24694105	5431	Chr14_24682001	Chr14	42.93	6.01027	Chr14_24682001	42.929	24682001	UBE2D4	XP_027130029.1 WD repeat-containing protein on Y chromosome-like [Larimichthys crocea]	Human Diseases;Genetic Information Processing;Genetic Information Processing;Environmental Information Processing;Organismal Systems	Infectious diseases;Folding, sorting and degradation;Folding, sorting and degradation;Signal transduction;Immune system	ko05131//Shigellosis;ko04141//Protein processing in endoplasmic reticulum;ko04120//Ubiquitin mediated proteolysis;ko04013//MAPK signaling pathway - fly;ko04624//Toll and Imd signaling pathway	K06689;K06689;K06689;K06689;K06689	-	GO:0000166//nucleotide binding;GO:0003674//molecular_function;GO:0003824//catalytic activity;GO:0004842//ubiquitin-protein transferase activity;GO:0005488//binding;GO:0005515//protein binding;GO:0005524//ATP binding;GO:0008144//drug binding;GO:0016740//transferase activity;GO:0017076//purine nucleotide binding;GO:0019787//ubiquitin-like protein transferase activity;GO:0030554//adenyl nucleotide b…	GO:0000209//protein polyubiquitination;GO:0006464//cellular protein modification process;GO:0006807//nitrogen compound metabolic process;GO:0008150//biological_process;GO:0008152//metabolic process;GO:0009987//cellular process;GO:0016567//protein ubiquitination;GO:0019538//protein metabolic process;GO:0032446//protein modification by small protein conjugation;GO:0035519//protein K29-linked ubiqui…
	A015699	Chr14	24695665	24703868	17765	Chr14_24682001	Chr14	42.93	6.01027	Chr14_24682001	42.929	24682001	Dbnl	XP_019110935.1 drebrin-like protein isoform X1 [Larimichthys crocea]	-	-	-	-	GO:0000139//Golgi membrane;GO:0001726//ruffle;GO:0002102//podosome;GO:0005575//cellular_component;GO:0005576//extracellular region;GO:0005622//intracellular;GO:0005623//cell;GO:0005737//cytoplasm;GO:0005768//endosome;GO:0005769//early endosome;GO:0005794//Golgi apparatus;GO:0005829//cytosol;GO:0005856//cytoskeleton;GO:0005886//plasma membrane;GO:0005938//cell cortex;GO:0012505//endomembrane syste…	GO:0003674//molecular_function;GO:0003779//actin binding;GO:0005488//binding;GO:0005515//protein binding;GO:0008022//protein C-terminus binding;GO:0008047//enzyme activator activity;GO:0008092//cytoskeletal protein binding;GO:0019904//protein domain specific binding;GO:0030234//enzyme regulator activity;GO:0044877//macromolecular complex binding;GO:0051015//actin filament binding;GO:0098772//mole…	GO:0000165//MAPK cascade;GO:0000187//activation of MAPK activity;GO:0000902//cell morphogenesis;GO:0001775//cell activation;GO:0001932//regulation of protein phosphorylation;GO:0001934//positive regulation of protein phosphorylation;GO:0002250//adaptive immune response;GO:0002252//immune effector process;GO:0002263//cell activation involved in immune response;GO:0002274//myeloid leukocyte activat…
	A015700	Chr14	24708388	24714426	29406	Chr14_24682001	Chr14	42.93	6.01027	Chr14_24682001	42.929	24682001	Arid5a	XP_010749453.2 AT-rich interactive domain-containing protein 5A isoform X2 [Larimichthys crocea]	-	-	-	-	GO:0005575//cellular_component;GO:0005622//intracellular;GO:0005623//cell;GO:0005634//nucleus;GO:0005654//nucleoplasm;GO:0005667//transcription factor complex;GO:0005730//nucleolus;GO:0031974//membrane-enclosed lumen;GO:0031981//nuclear lumen;GO:0032991//macromolecular complex;GO:0043226//organelle;GO:0043227//membrane-bounded organelle;GO:0043228//non-membrane-bounded organelle;GO:0043229//intra…	GO:0000981//RNA polymerase II transcription factor activity, sequence-specific DNA binding;GO:0001067//regulatory region nucleic acid binding;GO:0001227//transcriptional repressor activity, RNA polymerase II transcription regulatory region sequence-specific binding;GO:0003674//molecular_function;GO:0003676//nucleic acid binding;GO:0003677//DNA binding;GO:0003682//chromatin binding;GO:0003700//tra…	GO:0000122//negative regulation of transcription from RNA polymerase II promoter;GO:0001501//skeletal system development;GO:0001817//regulation of cytokine production;GO:0001819//positive regulation of cytokine production;GO:0002062//chondrocyte differentiation;GO:0002237//response to molecule of bacterial origin;GO:0002376//immune system process;GO:0002682//regulation of immune system process;GO…
	A015701	Chr14	24716740	24720112	36425	Chr14_24682001	Chr14	42.93	6.01027	Chr14_24682001	42.929	24682001	Gins4	KAE8292384.1 DNA replication complex GINS protein SLD5 [Larimichthys crocea]	-	-	-	-	GO:0000228//nuclear chromosome;GO:0000811//GINS complex;GO:0005575//cellular_component;GO:0005622//intracellular;GO:0005623//cell;GO:0005634//nucleus;GO:0005654//nucleoplasm;GO:0005657//replication fork;GO:0005694//chromosome;GO:0005737//cytoplasm;GO:0031261//DNA replication preinitiation complex;GO:0031298//replication fork protection complex;GO:0031974//membrane-enclosed lumen;GO:0031981//nucle…	GO:0003674//molecular_function	GO:0000278//mitotic cell cycle;GO:0000724//double-strand break repair via homologous recombination;GO:0000725//recombinational repair;GO:0000727//double-strand break repair via break-induced replication;GO:0001701//in utero embryonic development;GO:0001824//blastocyst development;GO:0001832//blastocyst growth;GO:0001833//inner cell mass cell proliferation;GO:0006139//nucleobase-containing compoun…
	A015702	Chr14	24721639	24722674	40155	Chr14_24682001	Chr14	42.93	6.01027	Chr14_24682001	42.929	24682001	PPP1R3C	TMS03848.1 hypothetical protein E3U43_000737 [Larimichthys crocea]	Organismal Systems;Human Diseases	Endocrine system;Endocrine and metabolic diseases	ko04910//Insulin signaling pathway;ko04931//Insulin resistance	K07189;K07189	-	GO:0005515//protein binding;GO:2001070//starch binding	-
	A015703	Chr14	24724312	24727223	43766	Chr14_24682001	Chr14	42.93	6.01027	Chr14_24682001	42.929	24682001	Phyhipl	XP_010749446.2 phytanoyl-CoA hydroxylase-interacting protein [Larimichthys crocea]	-	-	-	-	-	-	-
	A015704	Chr14	24735985	24738038	55010	Chr14_24682001	Chr14	42.93	6.01027	Chr14_24682001	42.929	24682001	POLR3D	XP_019110942.1 DNA-directed RNA polymerase III subunit RPC4 [Larimichthys crocea]	Organismal Systems;Genetic Information Processing	Immune system;Transcription	ko04623//Cytosolic DNA-sensing pathway;ko03020//RNA polymerase	K03026;K03026	GO:0000228//nuclear chromosome;GO:0000428//DNA-directed RNA polymerase complex;GO:0000785//chromatin;GO:0000790//nuclear chromatin;GO:0005575//cellular_component;GO:0005622//intracellular;GO:0005623//cell;GO:0005634//nucleus;GO:0005654//nucleoplasm;GO:0005666//DNA-directed RNA polymerase III complex;GO:0005694//chromosome;GO:0005737//cytoplasm;GO:0005829//cytosol;GO:0016604//nuclear body;GO:00166…	GO:0003674//molecular_function;GO:0003676//nucleic acid binding;GO:0003677//DNA binding;GO:0003682//chromatin binding;GO:0003824//catalytic activity;GO:0003899//DNA-directed RNA polymerase activity;GO:0005488//binding;GO:0016740//transferase activity;GO:0016772//transferase activity, transferring phosphorus-containing groups;GO:0016779//nucleotidyltransferase activity;GO:0034062//RNA polymerase a…	GO:0001817//regulation of cytokine production;GO:0001819//positive regulation of cytokine production;GO:0002252//immune effector process;GO:0002376//immune system process;GO:0002682//regulation of immune system process;GO:0002684//positive regulation of immune system process;GO:0006139//nucleobase-containing compound metabolic process;GO:0006351//transcription, DNA-templated;GO:0006383//transcrip…
	A015705	Chr14	24741025	24751052	64037	Chr14_24682001	Chr14	42.93	6.01027	Chr14_24682001	42.929	24682001	GPAT4	XP_010749444.1 glycerol-3-phosphate acyltransferase 4 [Larimichthys crocea]	Metabolism;Metabolism;Metabolism	Global and overview maps;Lipid metabolism;Lipid metabolism	ko01100//Metabolic pathways;ko00564//Glycerophospholipid metabolism;ko00561//Glycerolipid metabolism	K13506;K13506;K13506	GO:0005575//cellular_component;GO:0005622//intracellular;GO:0005623//cell;GO:0005737//cytoplasm;GO:0005783//endoplasmic reticulum;GO:0005789//endoplasmic reticulum membrane;GO:0012505//endomembrane system;GO:0016020//membrane;GO:0016021//integral component of membrane;GO:0030176//integral component of endoplasmic reticulum membrane;GO:0031224//intrinsic component of membrane;GO:0031227//intrinsic…	GO:0003674//molecular_function;GO:0003824//catalytic activity;GO:0003841//1-acylglycerol-3-phosphate O-acyltransferase activity;GO:0004366//glycerol-3-phosphate O-acyltransferase activity;GO:0008374//O-acyltransferase activity;GO:0016411//acylglycerol O-acyltransferase activity;GO:0016740//transferase activity;GO:0016746//transferase activity, transferring acyl groups;GO:0016747//transferase acti…	GO:0002064//epithelial cell development;GO:0002065//columnar/cuboidal epithelial cell differentiation;GO:0002066//columnar/cuboidal epithelial cell development;GO:0002067//glandular epithelial cell differentiation;GO:0002068//glandular epithelial cell development;GO:0002069//columnar/cuboidal epithelial cell maturation;GO:0002070//epithelial cell maturation;GO:0002071//glandular epithelial cell m…
	A015706	Chr14	24755068	24768417	-69772	Chr14_24682001	Chr14	42.93	6.01027	Chr14_24831514	43.346	24831514	INPP5A	TMS04011.1 hypothetical protein E3U43_000900 [Larimichthys crocea]	Metabolism;Organismal Systems;Environmental Information Processing;Metabolism	Global and overview maps;Endocrine system;Signal transduction;Carbohydrate metabolism	ko01100//Metabolic pathways;ko04910//Insulin signaling pathway;ko04070//Phosphatidylinositol signaling system;ko00562//Inositol phosphate metabolism	K01106;K01106;K01106;K01106	-	-	-
	A015707	Chr14	24772822	24774408	-57899	Chr14_24682001	Chr14	42.93	6.01027	Chr14_24831514	43.346	24831514	Nkx6-3	XP_027133487.1 homeobox protein Nkx-6.3 [Larimichthys crocea]	-	-	-	-	GO:0005575//cellular_component;GO:0005622//intracellular;GO:0005623//cell;GO:0005634//nucleus;GO:0043226//organelle;GO:0043227//membrane-bounded organelle;GO:0043229//intracellular organelle;GO:0043231//intracellular membrane-bounded organelle;GO:0044424//intracellular part;GO:0044464//cell part	GO:0000981//RNA polymerase II transcription factor activity, sequence-specific DNA binding;GO:0001228//transcriptional activator activity, RNA polymerase II transcription regulatory region sequence-specific binding;GO:0003674//molecular_function;GO:0003676//nucleic acid binding;GO:0003677//DNA binding;GO:0003700//transcription factor activity, sequence-specific DNA binding;GO:0005488//binding;GO:…	GO:0001709//cell fate determination;GO:0002065//columnar/cuboidal epithelial cell differentiation;GO:0002067//glandular epithelial cell differentiation;GO:0006139//nucleobase-containing compound metabolic process;GO:0006351//transcription, DNA-templated;GO:0006355//regulation of transcription, DNA-templated;GO:0006357//regulation of transcription from RNA polymerase II promoter;GO:0006366//transc…
	A015708	Chr14	24777054	24779005	-53485	Chr14_24682001	Chr14	42.93	6.01027	Chr14_24831514	43.346	24831514	NEURL3	KAE8292391.1 hypothetical protein D5F01_LYC09760 [Larimichthys crocea]	-	-	-	-	GO:0000109//nucleotide-excision repair complex	GO:0003674//molecular_function;GO:0003824//catalytic activity;GO:0004842//ubiquitin-protein transferase activity;GO:0005488//binding;GO:0016740//transferase activity;GO:0019787//ubiquitin-like protein transferase activity;GO:0043167//ion binding;GO:0043169//cation binding;GO:0046872//metal ion binding;GO:0061630//ubiquitin protein ligase activity;GO:0061659//ubiquitin-like protein ligase activity	GO:0006289//nucleotide-excision repair;GO:0006464//cellular protein modification process;GO:0006807//nitrogen compound metabolic process;GO:0008150//biological_process;GO:0008152//metabolic process;GO:0009987//cellular process;GO:0016567//protein ubiquitination;GO:0019538//protein metabolic process;GO:0032446//protein modification by small protein conjugation;GO:0036211//protein modification proc…
	A015709	Chr14	24788392	24807147	-33745	Chr14_24682001	Chr14	42.93	6.01027	Chr14_24831514	43.346	24831514	Sorbs3	XP_027133587.1 sorbin and SH3 domain-containing protein 2 isoform X5 [Larimichthys crocea]	-	-	-	-	GO:0000276//mitochondrial proton-transporting ATP synthase complex, coupling factor F(o);GO:0005575//cellular_component;GO:0005622//intracellular;GO:0005623//cell;GO:0005634//nucleus;GO:0005737//cytoplasm;GO:0005829//cytosol;GO:0005856//cytoskeleton;GO:0005912//adherens junction;GO:0005924//cell-substrate adherens junction;GO:0005925//focal adhesion;GO:0030054//cell junction;GO:0030055//cell-subs…	GO:0003674//molecular_function;GO:0005198//structural molecule activity;GO:0005200//structural constituent of cytoskeleton;GO:0005488//binding;GO:0005515//protein binding;GO:0008092//cytoskeletal protein binding;GO:0008134//transcription factor binding;GO:0017166//vinculin binding	GO:0000122//negative regulation of transcription from RNA polymerase II promoter;GO:0001932//regulation of protein phosphorylation;GO:0001934//positive regulation of protein phosphorylation;GO:0003008//system process;GO:0003012//muscle system process;GO:0006355//regulation of transcription, DNA-templated;GO:0006357//regulation of transcription from RNA polymerase II promoter;GO:0006936//muscle co…
	A015710	Chr14	24809225	24812940	-20432	Chr14_24682001	Chr14	42.93	6.01027	Chr14_24831514	43.346	24831514	--	-	-	-	-	-	-	-	-
	A015711	Chr14	24817841	24842351	-1418	Chr14_24682001	Chr14	42.93	6.01027	Chr14_24831514	43.346	24831514	Pdlim2	XP_019110913.1 PDZ and LIM domain protein 2 [Larimichthys crocea]	-	-	-	-	GO:0001725//stress fiber;GO:0005575//cellular_component;GO:0005622//intracellular;GO:0005623//cell;GO:0005634//nucleus;GO:0005737//cytoplasm;GO:0005856//cytoskeleton;GO:0005938//cell cortex;GO:0015629//actin cytoskeleton;GO:0030288//outer membrane-bounded periplasmic space;GO:0030863//cortical cytoskeleton;GO:0030864//cortical actin cytoskeleton;GO:0032432//actin filament bundle;GO:0042641//actom…	GO:0003674//molecular_function;GO:0004222//metalloendopeptidase activity;GO:0004252//serine-type endopeptidase activity;GO:0005488//binding;GO:0005515//protein binding;GO:0008092//cytoskeletal protein binding;GO:0008236//serine-type peptidase activity;GO:0017022//myosin binding;GO:0031005//filamin binding;GO:0032036//myosin heavy chain binding;GO:0042805//actinin binding;GO:0043167//ion binding;G…	GO:0006508//proteolysis;GO:0006950//response to stress;GO:0030436//asexual sporulation
	A015712	Chr14	24848356	24885846	15013	Chr14_24682001	Chr14	42.93	6.01027	Chr14_24852088	43.763	24852088	adgra2	XP_027134222.1 adhesion G protein-coupled receptor A2 [Larimichthys crocea]	-	-	-	-	GO:0005575//cellular_component;GO:0005623//cell;GO:0005886//plasma membrane;GO:0009986//cell surface;GO:0016020//membrane;GO:0016021//integral component of membrane;GO:0030175//filopodium;GO:0031224//intrinsic component of membrane;GO:0042995//cell projection;GO:0044425//membrane part;GO:0044464//cell part;GO:0071944//cell periphery;GO:0098858//actin-based cell projection	GO:0003674//molecular_function;GO:0004888//transmembrane signaling receptor activity;GO:0004930//G-protein coupled receptor activity;GO:0005515//protein binding;GO:0038023//signaling receptor activity;GO:0060089//molecular transducer activity	GO:0001525//angiogenesis;GO:0001568//blood vessel development;GO:0001570//vasculogenesis;GO:0001667//ameboidal-type cell migration;GO:0001885//endothelial cell development;GO:0001944//vasculature development;GO:0002040//sprouting angiogenesis;GO:0002064//epithelial cell development;GO:0003158//endothelium development;GO:0006928//movement of cell or subcellular component;GO:0007154//cell communica…
	A015713	Chr14	24888698	24900912	42717	Chr14_24682001	Chr14	42.93	6.01027	Chr14_24852088	43.763	24852088	Rab11fip2	XP_019110956.2 rab11 family-interacting protein 1 isoform X1 [Larimichthys crocea]	Cellular Processes	Transport and catabolism	ko04144//Endocytosis	K12484	-	-	-
	A015714	Chr14	24903506	24907280	53305	Chr14_24682001	Chr14	42.93	6.01027	Chr14_24852088	43.763	24852088	PRLHR	XP_019119387.2 prolactin-releasing peptide receptor isoform X1 [Larimichthys crocea]	Environmental Information Processing	Signaling molecules and interaction	ko04080//Neuroactive ligand-receptor interaction	K04314	GO:0016021//integral component of membrane	GO:0004930//G-protein coupled receptor activity;GO:0004984//olfactory receptor activity	GO:0007186//G-protein coupled receptor signaling pathway
	A015715	Chr14	24916415	24921999	67119	Chr14_24682001	Chr14	42.93	6.01027	Chr14_24852088	43.763	24852088	GOT1	KAE8292398.1 Aspartate aminotransferase, cytoplasmic [Larimichthys crocea]	Metabolism;Metabolism;Metabolism;Metabolism;Metabolism;Metabolism;Metabolism;Metabolism;Metabolism;Metabolism;Metabolism	Global and overview maps;Global and overview maps;Global and overview maps;Amino acid metabolism;Amino acid metabolism;Amino acid metabolism;Amino acid metabolism;Amino acid metabolism;Global and overview maps;Amino acid metabolism;Amino acid metabolism	ko01100//Metabolic pathways;ko01200//Carbon metabolism;ko01230//Biosynthesis of amino acids;ko00270//Cysteine and methionine metabolism;ko00250//Alanine, aspartate and glutamate metabolism;ko00330//Arginine and proline metabolism;ko00350//Tyrosine metabolism;ko00220//Arginine biosynthesis;ko01210//2-Oxocarboxylic acid metabolism;ko00360//Phenylalanine metabolism;ko00400//Phenylalanine, tyrosine a…	K14454;K14454;K14454;K14454;K14454;K14454;K14454;K14454;K14454;K14454;K14454	GO:0005575//cellular_component;GO:0005622//intracellular;GO:0005623//cell;GO:0005737//cytoplasm;GO:0005829//cytosol;GO:0044424//intracellular part;GO:0044444//cytoplasmic part;GO:0044464//cell part	GO:0003674//molecular_function;GO:0003824//catalytic activity;GO:0004069//L-aspartate:2-oxoglutarate aminotransferase activity;GO:0005488//binding;GO:0008144//drug binding;GO:0008483//transaminase activity;GO:0016740//transferase activity;GO:0016769//transferase activity, transferring nitrogenous groups;GO:0019842//vitamin binding;GO:0030170//pyridoxal phosphate binding;GO:0036094//small molecule…	GO:0006082//organic acid metabolic process;GO:0006520//cellular amino acid metabolic process;GO:0006531//aspartate metabolic process;GO:0006532//aspartate biosynthetic process;GO:0006807//nitrogen compound metabolic process;GO:0008150//biological_process;GO:0008152//metabolic process;GO:0008652//cellular amino acid biosynthetic process;GO:0009058//biosynthetic process;GO:0009066//aspartate family…
	A015716	Chr14	24927803	24935328	79477	Chr14_24682001	Chr14	42.93	6.01027	Chr14_24852088	43.763	24852088	ADRB4C	KAE8292399.1 Beta-4C adrenergic receptor Beta-4C adrenoreceptor [Larimichthys crocea]	Environmental Information Processing;Environmental Information Processing;Environmental Information Processing;Organismal Systems;Organismal Systems;Organismal Systems;Organismal Systems	Signaling molecules and interaction;Signal transduction;Signal transduction;Environmental adaptation;Endocrine system;Digestive system;Endocrine system	ko04080//Neuroactive ligand-receptor interaction;ko04020//Calcium signaling pathway;ko04022//cGMP - PKG signaling pathway;ko04714//Thermogenesis;ko04924//Renin secretion;ko04970//Salivary secretion;ko04923//Regulation of lipolysis in adipocyte	K04143;K04143;K04143;K04143;K04143;K04143;K04143	GO:0005575//cellular_component;GO:0005622//intracellular;GO:0005623//cell;GO:0005634//nucleus;GO:0005886//plasma membrane;GO:0005887//integral component of plasma membrane;GO:0016020//membrane;GO:0016021//integral component of membrane;GO:0031224//intrinsic component of membrane;GO:0031226//intrinsic component of plasma membrane;GO:0032991//macromolecular complex;GO:0043226//organelle;GO:0043227/…	GO:0001664//G-protein coupled receptor binding;GO:0003674//molecular_function;GO:0004888//transmembrane signaling receptor activity;GO:0004930//G-protein coupled receptor activity;GO:0004935//adrenergic receptor activity;GO:0004939//beta-adrenergic receptor activity;GO:0004984//olfactory receptor activity;GO:0005102//receptor binding;GO:0005488//binding;GO:0005515//protein binding;GO:0008227//G-p…	GO:0001659//temperature homeostasis;GO:0001932//regulation of protein phosphorylation;GO:0001934//positive regulation of protein phosphorylation;GO:0001993//regulation of systemic arterial blood pressure by norepinephrine-epinephrine;GO:0002021//response to dietary excess;GO:0002024//diet induced thermogenesis;GO:0002025//vasodilation by norepinephrine-epinephrine involved in regulation of system…
	A015717	Chr14	24974648	24992496	131484	Chr14_24682001	Chr14	42.93	6.01027	Chr14_24852088	43.763	24852088	Aak1	XP_027133233.1 AP2-associated protein kinase 1 isoform X4 [Larimichthys crocea]	-	-	-	-	GO:0005575//cellular_component;GO:0005622//intracellular;GO:0005623//cell;GO:0005737//cytoplasm;GO:0005829//cytosol;GO:0005886//plasma membrane;GO:0005905//coated pit;GO:0012505//endomembrane system;GO:0016020//membrane;GO:0019897//extrinsic component of plasma membrane;GO:0019898//extrinsic component of membrane;GO:0030117//membrane coat;GO:0030118//clathrin coat;GO:0030135//coated vesicle;GO:00…	GO:0000166//nucleotide binding;GO:0003674//molecular_function;GO:0003824//catalytic activity;GO:0004672//protein kinase activity;GO:0004674//protein serine/threonine kinase activity;GO:0005102//receptor binding;GO:0005112//Notch binding;GO:0005488//binding;GO:0005515//protein binding;GO:0005524//ATP binding;GO:0008144//drug binding;GO:0016301//kinase activity;GO:0016740//transferase activity;GO:0…	GO:0006464//cellular protein modification process;GO:0006468//protein phosphorylation;GO:0006793//phosphorus metabolic process;GO:0006796//phosphate-containing compound metabolic process;GO:0006807//nitrogen compound metabolic process;GO:0006810//transport;GO:0006897//endocytosis;GO:0008150//biological_process;GO:0008152//metabolic process;GO:0008593//regulation of Notch signaling pathway;GO:0009…
	A015718	Chr14	24995951	24998990	145382	Chr14_24682001	Chr14	42.93	6.01027	Chr14_24852088	43.763	24852088	med22	XP_019119459.1 mediator of RNA polymerase II transcription subunit 22 isoform X1 [Larimichthys crocea]	-	-	-	-	GO:0000428//DNA-directed RNA polymerase complex;GO:0000785//chromatin;GO:0005575//cellular_component;GO:0005622//intracellular;GO:0005623//cell;GO:0005634//nucleus;GO:0005654//nucleoplasm;GO:0005667//transcription factor complex;GO:0005694//chromosome;GO:0005730//nucleolus;GO:0005737//cytoplasm;GO:0016020//membrane;GO:0016591//DNA-directed RNA polymerase II, holoenzyme;GO:0016592//mediator comple…	GO:0003674//molecular_function;GO:0003712//transcription cofactor activity;GO:0003747//translation release factor activity;GO:0005488//binding;GO:0005515//protein binding	GO:0000003//reproduction;GO:0006139//nucleobase-containing compound metabolic process;GO:0006351//transcription, DNA-templated;GO:0006355//regulation of transcription, DNA-templated;GO:0006357//regulation of transcription from RNA polymerase II promoter;GO:0006415//translational termination;GO:0006725//cellular aromatic compound metabolic process;GO:0006807//nitrogen compound metabolic process;GO…
	A015719	Chr14	24999631	25004084	149769	Chr14_24682001	Chr14	42.93	6.01027	Chr14_24852088	43.763	24852088	C9orf78	XP_027129459.1 telomere length and silencing protein 1 homolog [Larimichthys crocea]	-	-	-	-	GO:0005575//cellular_component;GO:0005622//intracellular;GO:0005623//cell;GO:0005634//nucleus;GO:0005654//nucleoplasm;GO:0005737//cytoplasm;GO:0005829//cytosol;GO:0016604//nuclear body;GO:0016607//nuclear speck;GO:0031974//membrane-enclosed lumen;GO:0031981//nuclear lumen;GO:0043226//organelle;GO:0043227//membrane-bounded organelle;GO:0043229//intracellular organelle;GO:0043231//intracellular mem…	GO:0003674//molecular_function	GO:0007275//multicellular organism development;GO:0008150//biological_process;GO:0009314//response to radiation;GO:0009416//response to light stimulus;GO:0009628//response to abiotic stimulus;GO:0009637//response to blue light;GO:0009642//response to light intensity;GO:0009644//response to high light intensity;GO:0009892//negative regulation of metabolic process;GO:0010099//regulation of photomor…
	A015720	Chr14	25004255	25007969	154024	Chr14_24682001	Chr14	42.93	6.01027	Chr14_24852088	43.763	24852088	NFU1	XP_010743802.1 NFU1 iron-sulfur cluster scaffold homolog, mitochondrial-like [Larimichthys crocea]	-	-	-	-	GO:0005575//cellular_component;GO:0005622//intracellular;GO:0005623//cell;GO:0005634//nucleus;GO:0005654//nucleoplasm;GO:0005737//cytoplasm;GO:0005739//mitochondrion;GO:0005759//mitochondrial matrix;GO:0005829//cytosol;GO:0031974//membrane-enclosed lumen;GO:0031981//nuclear lumen;GO:0043226//organelle;GO:0043227//membrane-bounded organelle;GO:0043229//intracellular organelle;GO:0043231//intracell…	GO:0003674//molecular_function;GO:0005198//structural molecule activity;GO:0005488//binding;GO:0005506//iron ion binding;GO:0043167//ion binding;GO:0043169//cation binding;GO:0046872//metal ion binding;GO:0046914//transition metal ion binding;GO:0048037//cofactor binding;GO:0051536//iron-sulfur cluster binding;GO:0051539//4 iron, 4 sulfur cluster binding;GO:0051540//metal cluster binding	GO:0006790//sulfur compound metabolic process;GO:0006807//nitrogen compound metabolic process;GO:0006873//cellular ion homeostasis;GO:0006875//cellular metal ion homeostasis;GO:0006879//cellular iron ion homeostasis;GO:0006880//intracellular sequestering of iron ion;GO:0008150//biological_process;GO:0008152//metabolic process;GO:0009399//nitrogen fixation;GO:0009987//cellular process;GO:0010467//…
	A015721	Chr14	25010268	25023485	164788	Chr14_24682001	Chr14	42.93	6.01027	Chr14_24852088	43.763	24852088	Gfpt1	XP_010743804.1 glutamine--fructose-6-phosphate aminotransferase [isomerizing] 1 [Larimichthys crocea]	Metabolism;Human Diseases;Metabolism;Metabolism	Global and overview maps;Endocrine and metabolic diseases;Carbohydrate metabolism;Amino acid metabolism	ko01100//Metabolic pathways;ko04931//Insulin resistance;ko00520//Amino sugar and nucleotide sugar metabolism;ko00250//Alanine, aspartate and glutamate metabolism	K00820;K00820;K00820;K00820	GO:0005575//cellular_component;GO:0005622//intracellular;GO:0005623//cell;GO:0005737//cytoplasm;GO:0005829//cytosol;GO:0044424//intracellular part;GO:0044444//cytoplasmic part;GO:0044464//cell part	GO:0003674//molecular_function;GO:0003824//catalytic activity;GO:0004044//amidophosphoribosyltransferase activity;GO:0004066//asparagine synthase (glutamine-hydrolyzing) activity;GO:0004360//glutamine-fructose-6-phosphate transaminase (isomerizing) activity;GO:0005488//binding;GO:0008483//transaminase activity;GO:0016597//amino acid binding;GO:0016740//transferase activity;GO:0016769//transferase…	GO:0005975//carbohydrate metabolic process;GO:0005979//regulation of glycogen biosynthetic process;GO:0006002//fructose 6-phosphate metabolic process;GO:0006040//amino sugar metabolic process;GO:0006041//glucosamine metabolic process;GO:0006042//glucosamine biosynthetic process;GO:0006047//UDP-N-acetylglucosamine metabolic process;GO:0006048//UDP-N-acetylglucosamine biosynthetic process;GO:000608…
	A015722	Chr14	25025412	25026017	-165653	Chr14_24682001	Chr14	42.93	6.01027	Chr14_25191367	44.179	25191367	--	TNN55581.1 hypothetical protein EYF80_034178 [Liparis tanakae]	-	-	-	-	-	-	-
	A015723	Chr14	25030169	25049111	-151727	Chr14_24682001	Chr14	42.93	6.01027	Chr14_25191367	44.179	25191367	Antxr1	TKS78991.1 Anthrax toxin receptor 1 [Collichthys lucidus]	Organismal Systems	Immune system	ko04621//NOD-like receptor signaling pathway	K20909	GO:0016021//integral component of membrane	GO:0038023//signaling receptor activity	-
	A015724	Chr14	25051708	25053274	-138876	Chr14_24682001	Chr14	42.93	6.01027	Chr14_25191367	44.179	25191367	Serpina1	XP_027133543.1 hibernation-specific plasma protein HP-55 [Larimichthys crocea]	-	-	-	-	-	-	-
	A015725	Chr14	25055084	25056650	-135500	Chr14_24682001	Chr14	42.93	6.01027	Chr14_25191367	44.179	25191367	Serpina1	KAE8292407.1 Alpha-1-antitrypsin-like protein CM55-MS Precursor [Larimichthys crocea]	-	-	-	-	-	-	-
	A015726	Chr14	25059079	25060891	-131382	Chr14_24682001	Chr14	42.93	6.01027	Chr14_25191367	44.179	25191367	Bag4	TKS78993.1 BAG family molecular chaperone regulator 4 [Collichthys lucidus]	Environmental Information Processing	Signal transduction	ko04668//TNF signaling pathway	K09558	GO:0005575//cellular_component;GO:0005622//intracellular;GO:0005623//cell;GO:0005634//nucleus;GO:0005737//cytoplasm;GO:0005829//cytosol;GO:0005886//plasma membrane;GO:0016020//membrane;GO:0030016//myofibril;GO:0030017//sarcomere;GO:0030018//Z disc;GO:0031674//I band;GO:0043226//organelle;GO:0043227//membrane-bounded organelle;GO:0043228//non-membrane-bounded organelle;GO:0043229//intracellular or…	GO:0000166//nucleotide binding;GO:0000774//adenyl-nucleotide exchange factor activity;GO:0003674//molecular_function;GO:0005488//binding;GO:0005515//protein binding;GO:0017076//purine nucleotide binding;GO:0019899//enzyme binding;GO:0030234//enzyme regulator activity;GO:0030544//Hsp70 protein binding;GO:0030554//adenyl nucleotide binding;GO:0031072//heat shock protein binding;GO:0031625//ubiquiti…	GO:0001932//regulation of protein phosphorylation;GO:0001934//positive regulation of protein phosphorylation;GO:0006457//protein folding;GO:0007154//cell communication;GO:0007165//signal transduction;GO:0007166//cell surface receptor signaling pathway;GO:0007275//multicellular organism development;GO:0008064//regulation of actin polymerization or depolymerization;GO:0008104//protein localization;…
	A015727	Chr14	25063127	25065750	-126929	Chr14_24682001	Chr14	42.93	6.01027	Chr14_25191367	44.179	25191367	Lsm1	TKS79025.1 U6 snRNA-associated [Collichthys lucidus]	Genetic Information Processing	Folding, sorting and degradation	ko03018//RNA degradation	K12620	GO:0000932//cytoplasmic mRNA processing body;GO:0005575//cellular_component;GO:0005622//intracellular;GO:0005623//cell;GO:0005634//nucleus;GO:0005737//cytoplasm;GO:0005829//cytosol;GO:0005845//mRNA cap binding complex;GO:0010494//cytoplasmic stress granule;GO:0030424//axon;GO:0030425//dendrite;GO:0032991//macromolecular complex;GO:0034518//RNA cap binding complex;GO:0035770//ribonucleoprotein gra…	GO:0000339//RNA cap binding;GO:0003674//molecular_function;GO:0003676//nucleic acid binding;GO:0003682//chromatin binding;GO:0003723//RNA binding;GO:0003729//mRNA binding;GO:0005488//binding;GO:0036002//pre-mRNA binding;GO:0097159//organic cyclic compound binding;GO:1901363//heterocyclic compound binding	GO:0000288//nuclear-transcribed mRNA catabolic process, deadenylation-dependent decay;GO:0000290//deadenylation-dependent decapping of nuclear-transcribed mRNA;GO:0000291//nuclear-transcribed mRNA catabolic process, exonucleolytic;GO:0000375//RNA splicing, via transesterification reactions;GO:0000377//RNA splicing, via transesterification reactions with bulged adenosine as nucleophile;GO:0000398/…
	A015728	Chr14	25081009	25090972	-105377	Chr14_24682001	Chr14	42.93	6.01027	Chr14_25191367	44.179	25191367	Grk5	TKS78995.1 G protein-coupled receptor kinase 5 [Collichthys lucidus]	Cellular Processes;Organismal Systems;Human Diseases;Environmental Information Processing	Transport and catabolism;Immune system;Substance dependence;Signal transduction	ko04144//Endocytosis;ko04062//Chemokine signaling pathway;ko05032//Morphine addiction;ko04341//Hedgehog signaling pathway - fly	K08291;K08291;K08291;K08291	-	GO:0004672//protein kinase activity;GO:0005524//ATP binding	GO:0006468//protein phosphorylation
	A015729	Chr14	25096978	25098963	-93397	Chr14_24682001	Chr14	42.93	6.01027	Chr14_25191367	44.179	25191367	star	TKS78996.1 Steroidogenic acute regulatory protein, mitochondrial [Collichthys lucidus]	-	-	-	-	GO:0005575//cellular_component;GO:0005622//intracellular;GO:0005623//cell;GO:0005737//cytoplasm;GO:0005739//mitochondrion;GO:0005740//mitochondrial envelope;GO:0005743//mitochondrial inner membrane;GO:0005758//mitochondrial intermembrane space;GO:0005829//cytosol;GO:0016020//membrane;GO:0019866//organelle inner membrane;GO:0030061//mitochondrial crista;GO:0031090//organelle membrane;GO:0031966//m…	GO:0003674//molecular_function;GO:0005215//transporter activity;GO:0005319//lipid transporter activity;GO:0005488//binding;GO:0005496//steroid binding;GO:0008289//lipid binding;GO:0015248//sterol transporter activity;GO:0015485//cholesterol binding;GO:0017127//cholesterol transporter activity;GO:0032934//sterol binding;GO:0036094//small molecule binding;GO:0043178//alcohol binding;GO:0097159//org…	GO:0000003//reproduction;GO:0000302//response to reactive oxygen species;GO:0001678//cellular glucose homeostasis;GO:0002237//response to molecule of bacterial origin;GO:0002376//immune system process;GO:0003006//developmental process involved in reproduction;GO:0006066//alcohol metabolic process;GO:0006082//organic acid metabolic process;GO:0006629//lipid metabolic process;GO:0006694//steroid bi…
	A015730	Chr14	25106496	25110446	-82896	Chr14_24682001	Chr14	42.93	6.01027	Chr14_25191367	44.179	25191367	ELMOD3	XP_029295614.1 ELMO domain-containing protein 3 isoform X2 [Cottoperca gobio]	-	-	-	-	GO:0005575//cellular_component;GO:0005622//intracellular;GO:0005623//cell;GO:0005737//cytoplasm;GO:0005856//cytoskeleton;GO:0005929//cilium;GO:0032420//stereocilium;GO:0032421//stereocilium bundle;GO:0042995//cell projection;GO:0043005//neuron projection;GO:0043226//organelle;GO:0043228//non-membrane-bounded organelle;GO:0043229//intracellular organelle;GO:0043232//intracellular non-membrane-boun…	GO:0003674//molecular_function;GO:0005096//GTPase activator activity;GO:0008047//enzyme activator activity;GO:0030234//enzyme regulator activity;GO:0030695//GTPase regulator activity;GO:0060589//nucleoside-triphosphatase regulator activity;GO:0098772//molecular function regulator	GO:0008150//biological_process;GO:0043085//positive regulation of catalytic activity;GO:0043087//regulation of GTPase activity;GO:0043547//positive regulation of GTPase activity;GO:0044093//positive regulation of molecular function;GO:0050790//regulation of catalytic activity;GO:0051336//regulation of hydrolase activity;GO:0051345//positive regulation of hydrolase activity;GO:0065007//biological …
	A015731	Chr14	25119745	25131675	-65657	Chr14_24682001	Chr14	42.93	6.01027	Chr14_25191367	44.179	25191367	Aebp1	XP_010743813.3 inactive carboxypeptidase-like protein X2 [Larimichthys crocea]	-	-	-	-	-	GO:0004181//metallocarboxypeptidase activity;GO:0008270//zinc ion binding	GO:0006508//proteolysis
	A015732	Chr14	25132361	25135016	-57679	Chr14_24682001	Chr14	42.93	6.01027	Chr14_25191367	44.179	25191367	POLD2	XP_010743815.3 DNA polymerase delta subunit 2 [Larimichthys crocea]	Genetic Information Processing;Genetic Information Processing;Genetic Information Processing;Genetic Information Processing;Genetic Information Processing	Replication and repair;Replication and repair;Replication and repair;Replication and repair;Replication and repair	ko03420//Nucleotide excision repair;ko03440//Homologous recombination;ko03030//DNA replication;ko03410//Base excision repair;ko03430//Mismatch repair	K02328;K02328;K02328;K02328;K02328	GO:0000228//nuclear chromosome;GO:0005575//cellular_component;GO:0005622//intracellular;GO:0005623//cell;GO:0005634//nucleus;GO:0005654//nucleoplasm;GO:0005657//replication fork;GO:0005694//chromosome;GO:0005737//cytoplasm;GO:0005829//cytosol;GO:0030894//replisome;GO:0031974//membrane-enclosed lumen;GO:0031981//nuclear lumen;GO:0032991//macromolecular complex;GO:0032993//protein-DNA complex;GO:00…	GO:0003674//molecular_function;GO:0003676//nucleic acid binding;GO:0003677//DNA binding;GO:0003824//catalytic activity;GO:0003887//DNA-directed DNA polymerase activity;GO:0005488//binding;GO:0016740//transferase activity;GO:0016772//transferase activity, transferring phosphorus-containing groups;GO:0016779//nucleotidyltransferase activity;GO:0034061//DNA polymerase activity;GO:0097159//organic cy…	GO:0000003//reproduction;GO:0000278//mitotic cell cycle;GO:0000723//telomere maintenance;GO:0000731//DNA synthesis involved in DNA repair;GO:0006139//nucleobase-containing compound metabolic process;GO:0006259//DNA metabolic process;GO:0006260//DNA replication;GO:0006261//DNA-dependent DNA replication;GO:0006271//DNA strand elongation involved in DNA replication;GO:0006272//leading strand elongat…
	A015733	Chr14	25137053	25138360	-53661	Chr14_24682001	Chr14	42.93	6.01027	Chr14_25191367	44.179	25191367	NONO	TKS79001.1 Non-POU domain-containing octamer-binding protein [Collichthys lucidus]	-	-	-	-	GO:0005575//cellular_component;GO:0005622//intracellular;GO:0005623//cell;GO:0005634//nucleus;GO:0005654//nucleoplasm;GO:0005667//transcription factor complex;GO:0005730//nucleolus;GO:0016363//nuclear matrix;GO:0016604//nuclear body;GO:0016607//nuclear speck;GO:0031974//membrane-enclosed lumen;GO:0031981//nuclear lumen;GO:0032991//macromolecular complex;GO:0034399//nuclear periphery;GO:0042382//p…	GO:0000976//transcription regulatory region sequence-specific DNA binding;GO:0000977//RNA polymerase II regulatory region sequence-specific DNA binding;GO:0000978//RNA polymerase II core promoter proximal region sequence-specific DNA binding;GO:0000980//RNA polymerase II distal enhancer sequence-specific DNA binding;GO:0000981//RNA polymerase II transcription factor activity, sequence-specific DN…	GO:0000375//RNA splicing, via transesterification reactions;GO:0000377//RNA splicing, via transesterification reactions with bulged adenosine as nucleophile;GO:0000398//mRNA splicing, via spliceosome;GO:0002218//activation of innate immune response;GO:0002253//activation of immune response;GO:0002376//immune system process;GO:0002682//regulation of immune system process;GO:0002684//positive regul…
	A015734	Chr14	25144239	25152124	-43186	Chr14_24682001	Chr14	42.93	6.01027	Chr14_25191367	44.179	25191367	NPC1L1	XP_010743818.3 NPC1-like intracellular cholesterol transporter 1 [Larimichthys crocea]	Organismal Systems	Digestive system	ko04975//Fat digestion and absorption	K14461	GO:0000322//storage vacuole;GO:0000323//lytic vacuole;GO:0000324//fungal-type vacuole;GO:0000329//fungal-type vacuole membrane;GO:0005575//cellular_component;GO:0005622//intracellular;GO:0005623//cell;GO:0005737//cytoplasm;GO:0005773//vacuole;GO:0005774//vacuolar membrane;GO:0005783//endoplasmic reticulum;GO:0005886//plasma membrane;GO:0005887//integral component of plasma membrane;GO:0005903//br…	GO:0003674//molecular_function;GO:0005215//transporter activity;GO:0005319//lipid transporter activity;GO:0005488//binding;GO:0005515//protein binding;GO:0008092//cytoskeletal protein binding;GO:0008144//drug binding;GO:0017016//Ras GTPase binding;GO:0017022//myosin binding;GO:0017137//Rab GTPase binding;GO:0019899//enzyme binding;GO:0031267//small GTPase binding;GO:0031489//myosin V binding;GO:0…	GO:0003008//system process;GO:0006066//alcohol metabolic process;GO:0006629//lipid metabolic process;GO:0006643//membrane lipid metabolic process;GO:0006665//sphingolipid metabolic process;GO:0006694//steroid biosynthetic process;GO:0006695//cholesterol biosynthetic process;GO:0006807//nitrogen compound metabolic process;GO:0006810//transport;GO:0006869//lipid transport;GO:0006950//response to st…
	A015735	Chr14	25155644	25174134	-26478	Chr14_24682001	Chr14	42.93	6.01027	Chr14_25191367	44.179	25191367	RICTOR	XP_010743820.2 rapamycin-insensitive companion of mTOR [Larimichthys crocea]	Environmental Information Processing	Signal transduction	ko04150//mTOR signaling pathway	K08267	GO:0005575//cellular_component;GO:0005622//intracellular;GO:0005623//cell;GO:0005737//cytoplasm;GO:0005829//cytosol;GO:0031932//TORC2 complex;GO:0032991//macromolecular complex;GO:0038201//TOR complex;GO:0044424//intracellular part;GO:0044444//cytoplasmic part;GO:0044464//cell part	GO:0003674//molecular_function;GO:0005488//binding;GO:0005515//protein binding;GO:0008047//enzyme activator activity;GO:0019899//enzyme binding;GO:0019900//kinase binding;GO:0019901//protein kinase binding;GO:0030234//enzyme regulator activity;GO:0043021//ribonucleoprotein complex binding;GO:0043022//ribosome binding;GO:0044877//macromolecular complex binding;GO:0098772//molecular function regula…	GO:0001932//regulation of protein phosphorylation;GO:0001934//positive regulation of protein phosphorylation;GO:0001936//regulation of endothelial cell proliferation;GO:0001938//positive regulation of endothelial cell proliferation;GO:0006464//cellular protein modification process;GO:0006468//protein phosphorylation;GO:0006793//phosphorus metabolic process;GO:0006796//phosphate-containing compoun…
	A015736	Chr14	25176425	25180049	-13130	Chr14_24682001	Chr14	42.93	6.01027	Chr14_25191367	44.179	25191367	--	KAE8292417.1 putative protein C5orf34-like protein [Larimichthys crocea]	-	-	-	-	-	-	-
	A015737	Chr14	25190091	25242294	24825	Chr14_24682001	Chr14	42.93	6.01027	Chr14_25191367	44.179	25191367	--	XP_027133407.1 RIMS-binding protein 2 isoform X3 [Larimichthys crocea]	-	-	-	-	-	GO:0005515//protein binding	-
	A015738	Chr14	25243493	25270995	11692	Chr14_24682001	Chr14	42.93	6.01027	Chr14_25245552	44.596	25245552	RIMBP2	TKS79005.1 RIMS-binding protein 2 [Collichthys lucidus]	-	-	-	-	GO:0005575//cellular_component;GO:0005623//cell;GO:0005886//plasma membrane;GO:0016020//membrane;GO:0030054//cell junction;GO:0044464//cell part;GO:0045202//synapse;GO:0071944//cell periphery	GO:0005515//protein binding	GO:0008150//biological_process;GO:0009892//negative regulation of metabolic process;GO:0010563//negative regulation of phosphorus metabolic process;GO:0010921//regulation of phosphatase activity;GO:0010923//negative regulation of phosphatase activity;GO:0019220//regulation of phosphate metabolic process;GO:0019222//regulation of metabolic process;GO:0031323//regulation of cellular metabolic proce…
	A015739	Chr14	25273637	25287251	-22621	Chr14_24682001	Chr14	42.93	6.01027	Chr14_25303065	45.013	25303065	piwil1	KAE8292421.1 Piwi-like protein 1 [Larimichthys crocea]	Organismal Systems	Development	ko04320//Dorso-ventral axis formation	K02156	GO:0005575//cellular_component;GO:0005622//intracellular;GO:0005623//cell;GO:0005634//nucleus;GO:0005737//cytoplasm;GO:0005829//cytosol;GO:0005844//polysome;GO:0005845//mRNA cap binding complex;GO:0032991//macromolecular complex;GO:0033391//chromatoid body;GO:0034518//RNA cap binding complex;GO:0035770//ribonucleoprotein granule;GO:0036464//cytoplasmic ribonucleoprotein granule;GO:0043186//P gran…	GO:0003674//molecular_function;GO:0003676//nucleic acid binding;GO:0003723//RNA binding;GO:0003727//single-stranded RNA binding;GO:0003729//mRNA binding;GO:0003824//catalytic activity;GO:0004518//nuclease activity;GO:0004519//endonuclease activity;GO:0004521//endoribonuclease activity;GO:0004540//ribonuclease activity;GO:0005488//binding;GO:0005515//protein binding;GO:0016787//hydrolase activity;…	GO:0000003//reproduction;GO:0003006//developmental process involved in reproduction;GO:0006139//nucleobase-containing compound metabolic process;GO:0006323//DNA packaging;GO:0006325//chromatin organization;GO:0006338//chromatin remodeling;GO:0006417//regulation of translation;GO:0006725//cellular aromatic compound metabolic process;GO:0006807//nitrogen compound metabolic process;GO:0006996//organ…
	A015740	Chr14	25300994	25302742	-1197	Chr14_24682001	Chr14	42.93	6.01027	Chr14_25303065	45.013	25303065	FZD10	XP_010734378.1 frizzled-10 [Larimichthys crocea]	Human Diseases;Human Diseases;Human Diseases;Human Diseases;Human Diseases;Human Diseases;Environmental Information Processing;Human Diseases;Human Diseases;Environmental Information Processing;Environmental Information Processing;Cellular Processes;Organismal Systems;Human Diseases	Cancers;Infectious diseases;Neurodegenerative diseases;Cancers;Endocrine and metabolic diseases;Cancers;Signal transduction;Cancers;Cancers;Signal transduction;Signal transduction;Cellular community - eukaryotes;Endocrine system;Cancers	ko05200//Pathways in cancer;ko05165//Human papillomavirus infection;ko05010//Alzheimer disease;ko05205//Proteoglycans in cancer;ko04934//Cushing syndrome;ko05225//Hepatocellular carcinoma;ko04310//Wnt signaling pathway;ko05224//Breast cancer;ko05226//Gastric cancer;ko04150//mTOR signaling pathway;ko04390//Hippo signaling pathway;ko04550//Signaling pathways regulating pluripotency of stem cells;ko…	K02842;K02842;K02842;K02842;K02842;K02842;K02842;K02842;K02842;K02842;K02842;K02842;K02842;K02842	GO:0005575//cellular_component;GO:0005622//intracellular;GO:0005623//cell;GO:0005634//nucleus;GO:0005654//nucleoplasm;GO:0005737//cytoplasm;GO:0005886//plasma membrane;GO:0005887//integral component of plasma membrane;GO:0009986//cell surface;GO:0016020//membrane;GO:0016021//integral component of membrane;GO:0031224//intrinsic component of membrane;GO:0031226//intrinsic component of plasma membra…	GO:0003674//molecular_function;GO:0004888//transmembrane signaling receptor activity;GO:0004930//G-protein coupled receptor activity;GO:0005488//binding;GO:0005515//protein binding;GO:0017147//Wnt-protein binding;GO:0038023//signaling receptor activity;GO:0042813//Wnt-activated receptor activity;GO:0060089//molecular transducer activity	GO:0001101//response to acid chemical;GO:0001932//regulation of protein phosphorylation;GO:0001934//positive regulation of protein phosphorylation;GO:0007154//cell communication;GO:0007165//signal transduction;GO:0007166//cell surface receptor signaling pathway;GO:0007186//G-protein coupled receptor signaling pathway;GO:0007267//cell-cell signaling;GO:0007275//multicellular organism development;G…
	A015741	Chr14	25303927	25368017	32907	Chr14_24682001	Chr14	42.93	6.01027	Chr14_25303065	45.013	25303065	Tmem132d	XP_010734385.3 transmembrane protein 132D [Larimichthys crocea]	-	-	-	-	-	-	-
	A015742	Chr14	25369584	25387948	75701	Chr14_24682001	Chr14	42.93	6.01027	Chr14_25303065	45.013	25303065	GLT1D1	XP_010734377.1 glycosyltransferase 1 domain-containing protein 1 isoform X1 [Larimichthys crocea]	-	-	-	-	GO:0005575//cellular_component;GO:0005576//extracellular region;GO:0005622//intracellular;GO:0005623//cell;GO:0005737//cytoplasm;GO:0005829//cytosol;GO:0044424//intracellular part;GO:0044444//cytoplasmic part;GO:0044464//cell part	GO:0003674//molecular_function;GO:0003824//catalytic activity;GO:0004373//glycogen (starch) synthase activity;GO:0008194//UDP-glycosyltransferase activity;GO:0016740//transferase activity;GO:0016757//transferase activity, transferring glycosyl groups	GO:0009058//biosynthetic process;GO:0010125//mycothiol biosynthetic process;GO:0071793//bacillithiol biosynthetic process
	A015743	Chr14	25389091	25413412	-92840	Chr14_24682001	Chr14	42.93	6.01027	Chr14_25494091	45.429	25494091	Slc15a4	XP_027134013.1 solute carrier family 15 member 4 [Larimichthys crocea]	-	-	-	-	GO:0000322//storage vacuole;GO:0000323//lytic vacuole;GO:0000324//fungal-type vacuole;GO:0005575//cellular_component;GO:0005622//intracellular;GO:0005623//cell;GO:0005737//cytoplasm;GO:0005764//lysosome;GO:0005765//lysosomal membrane;GO:0005773//vacuole;GO:0005774//vacuolar membrane;GO:0005886//plasma membrane;GO:0005887//integral component of plasma membrane;GO:0012505//endomembrane system;GO:00…	GO:0003674//molecular_function;GO:0005215//transporter activity;GO:0005290//L-histidine transmembrane transporter activity;GO:0005342//organic acid transmembrane transporter activity;GO:0008324//cation transmembrane transporter activity;GO:0008509//anion transmembrane transporter activity;GO:0008514//organic anion transmembrane transporter activity;GO:0015075//ion transmembrane transporter activi…	GO:0001775//cell activation;GO:0002252//immune effector process;GO:0002263//cell activation involved in immune response;GO:0002274//myeloid leukocyte activation;GO:0002275//myeloid cell activation involved in immune response;GO:0002283//neutrophil activation involved in immune response;GO:0002366//leukocyte activation involved in immune response;GO:0002376//immune system process;GO:0002443//leuko…
	A015744	Chr14	25424320	25437179	-63342	Chr14_24682001	Chr14	42.93	6.01027	Chr14_25494091	45.429	25494091	TMEM132D	TMS03293.1 hypothetical protein E3U43_000182 [Larimichthys crocea]	-	-	-	-	-	-	-
	A015745	Chr14	25442140	25543536	-1253	Chr14_24682001	Chr14	42.93	6.01027	Chr14_25494091	45.429	25494091	TMEM132C	XP_027129536.1 transmembrane protein 132C [Larimichthys crocea]	-	-	-	-	-	-	-
	A015746	Chr14	25570026	25570637	-41950	Chr14_24682001	Chr14	42.93	6.01027	Chr14_25612281	45.846	25612281	--	-	-	-	-	-	-	-	-
	A015747	Chr14	25571148	25576343	-38536	Chr14_24682001	Chr14	42.93	6.01027	Chr14_25612281	45.846	25612281	ASB6	XP_019130147.1 ankyrin repeat and SOCS box protein 6 [Larimichthys crocea]	-	-	-	-	GO:0005575//cellular_component;GO:0005622//intracellular;GO:0005623//cell;GO:0005737//cytoplasm;GO:0005829//cytosol;GO:0044424//intracellular part;GO:0044444//cytoplasmic part;GO:0044464//cell part	GO:0005515//protein binding	GO:0006464//cellular protein modification process;GO:0006807//nitrogen compound metabolic process;GO:0007154//cell communication;GO:0007165//signal transduction;GO:0008150//biological_process;GO:0008152//metabolic process;GO:0009987//cellular process;GO:0016567//protein ubiquitination;GO:0019538//protein metabolic process;GO:0023052//signaling;GO:0032446//protein modification by small protein con…
	A015748	Chr14	25593042	25593776	-18872	Chr14_24682001	Chr14	42.93	6.01027	Chr14_25612281	45.846	25612281	ier5l	XP_010734371.2 immediate early response gene 5-like protein [Larimichthys crocea]	-	-	-	-	-	-	-
	A015749	Chr14	25594722	25600029	-14906	Chr14_24682001	Chr14	42.93	6.01027	Chr14_25612281	45.846	25612281	CRAT	XP_010734370.3 carnitine O-acetyltransferase [Larimichthys crocea]	Cellular Processes	Transport and catabolism	ko04146//Peroxisome	K00624	GO:0005575//cellular_component;GO:0005622//intracellular;GO:0005623//cell;GO:0005737//cytoplasm;GO:0005739//mitochondrion;GO:0005740//mitochondrial envelope;GO:0005743//mitochondrial inner membrane;GO:0005777//peroxisome;GO:0005782//peroxisomal matrix;GO:0005783//endoplasmic reticulum;GO:0005829//cytosol;GO:0012505//endomembrane system;GO:0016020//membrane;GO:0019866//organelle inner membrane;GO:…	GO:0003674//molecular_function;GO:0003824//catalytic activity;GO:0004092//carnitine O-acetyltransferase activity;GO:0005102//receptor binding;GO:0005488//binding;GO:0005515//protein binding;GO:0008374//O-acyltransferase activity;GO:0016406//carnitine O-acyltransferase activity;GO:0016407//acetyltransferase activity;GO:0016413//O-acetyltransferase activity;GO:0016740//transferase activity;GO:00167…	GO:0006082//organic acid metabolic process;GO:0006575//cellular modified amino acid metabolic process;GO:0006577//amino-acid betaine metabolic process;GO:0006605//protein targeting;GO:0006625//protein targeting to peroxisome;GO:0006629//lipid metabolic process;GO:0006631//fatty acid metabolic process;GO:0006635//fatty acid beta-oxidation;GO:0006807//nitrogen compound metabolic process;GO:0006810/…
	A015750	Chr14	25603895	25614721	-2973	Chr14_24682001	Chr14	42.93	6.01027	Chr14_25612281	45.846	25612281	ADAMTS13	XP_019130183.2 A disintegrin and metalloproteinase with thrombospondin motifs 13 isoform X2 [Larimichthys crocea]	-	-	-	-	GO:0005575//cellular_component;GO:0005576//extracellular region;GO:0005615//extracellular space;GO:0005622//intracellular;GO:0005623//cell;GO:0005737//cytoplasm;GO:0005783//endoplasmic reticulum;GO:0005788//endoplasmic reticulum lumen;GO:0009986//cell surface;GO:0012505//endomembrane system;GO:0031012//extracellular matrix;GO:0031974//membrane-enclosed lumen;GO:0043226//organelle;GO:0043227//memb…	GO:0003674//molecular_function;GO:0003824//catalytic activity;GO:0004175//endopeptidase activity;GO:0004222//metalloendopeptidase activity;GO:0005102//receptor binding;GO:0005178//integrin binding;GO:0005488//binding;GO:0005509//calcium ion binding;GO:0005515//protein binding;GO:0008233//peptidase activity;GO:0008237//metallopeptidase activity;GO:0008270//zinc ion binding;GO:0016787//hydrolase ac…	GO:0001775//cell activation;GO:0002237//response to molecule of bacterial origin;GO:0002376//immune system process;GO:0006508//proteolysis;GO:0006518//peptide metabolic process;GO:0006807//nitrogen compound metabolic process;GO:0006950//response to stress;GO:0006952//defense response;GO:0006955//immune response;GO:0007154//cell communication;GO:0007155//cell adhesion;GO:0007160//cell-matrix adhes…
	A025078	Chr24	15805149	15816126	4102	Chr24_16888520	Chr24	65.464	4.99588	Chr24_15806535	57.963	15806535	AAMP	ROK31070.1 Angio-associated migratory cell protein [Anabarilius grahami]	-	-	-	-	GO:0005575//cellular_component;GO:0005576//extracellular region;GO:0005622//intracellular;GO:0005623//cell;GO:0005737//cytoplasm;GO:0005829//cytosol;GO:0005856//cytoskeleton;GO:0005886//plasma membrane;GO:0009986//cell surface;GO:0015630//microtubule cytoskeleton;GO:0016020//membrane;GO:0016021//integral component of membrane;GO:0030684//preribosome;GO:0030687//preribosome, large subunit precurso…	GO:0003674//molecular_function;GO:0004197//cysteine-type endopeptidase activity;GO:0004930//G-protein coupled receptor activity;GO:0004984//olfactory receptor activity;GO:0005488//binding;GO:0005515//protein binding;GO:0005539//glycosaminoglycan binding;GO:0008201//heparin binding;GO:0016491//oxidoreductase activity;GO:0043167//ion binding;GO:0043168//anion binding;GO:0050662//coenzyme binding;GO…	GO:0000027//ribosomal large subunit assembly;GO:0001525//angiogenesis;GO:0001568//blood vessel development;GO:0001944//vasculature development;GO:0006928//movement of cell or subcellular component;GO:0006996//organelle organization;GO:0007186//G-protein coupled receptor signaling pathway;GO:0007275//multicellular organism development;GO:0008150//biological_process;GO:0009653//anatomical structure…
	A025079	Chr24	15818482	15822308	13860	Chr24_16888520	Chr24	65.464	4.99588	Chr24_15806535	57.963	15806535	krt8	TKS66539.1 Keratin, type II cytoskeletal 8 [Collichthys lucidus]	-	-	-	-	GO:0005886//plasma membrane	GO:0003674//molecular_function;GO:0005524//ATP binding;GO:0008270//zinc ion binding	GO:0006606//protein import into nucleus;GO:0007059//chromosome segregation;GO:0008150//biological_process;GO:0030261//chromosome condensation
	A025080	Chr24	15822599	15825727	17628	Chr24_16888520	Chr24	65.464	4.99588	Chr24_15806535	57.963	15806535	krt18	TKS66573.1 Keratin, type I cytoskeletal 18 [Collichthys lucidus]	Organismal Systems;Human Diseases	Endocrine system;Infectious diseases	ko04915//Estrogen signaling pathway;ko05150//Staphylococcus aureus infection	K07604;K07604	GO:0005940//septin ring;GO:0016021//integral component of membrane	GO:0005524//ATP binding	GO:0000921//septin ring assembly;GO:0006606//protein import into nucleus;GO:0007059//chromosome segregation;GO:0030261//chromosome condensation
	A025081	Chr24	15826965	15831904	22899	Chr24_16888520	Chr24	65.464	4.99588	Chr24_15806535	57.963	15806535	ARPC2	XP_019118121.1 actin-related protein 2/3 complex subunit 2 [Larimichthys crocea]	Cellular Processes;Human Diseases;Human Diseases;Cellular Processes;Human Diseases;Organismal Systems;Human Diseases	Transport and catabolism;Infectious diseases;Infectious diseases;Cell motility;Infectious diseases;Immune system;Infectious diseases	ko04144//Endocytosis;ko05131//Shigellosis;ko05132//Salmonella infection;ko04810//Regulation of actin cytoskeleton;ko05130//Pathogenic Escherichia coli infection;ko04666//Fc gamma R-mediated phagocytosis;ko05100//Bacterial invasion of epithelial cells	K05758;K05758;K05758;K05758;K05758;K05758;K05758	GO:0001726//ruffle;GO:0002102//podosome;GO:0005575//cellular_component;GO:0005622//intracellular;GO:0005623//cell;GO:0005737//cytoplasm;GO:0005768//endosome;GO:0005829//cytosol;GO:0005856//cytoskeleton;GO:0005884//actin filament;GO:0005885//Arp2/3 protein complex;GO:0005886//plasma membrane;GO:0005912//adherens junction;GO:0005924//cell-substrate adherens junction;GO:0005925//focal adhesion;GO:00…	GO:0003674//molecular_function;GO:0003779//actin binding;GO:0005102//receptor binding;GO:0005198//structural molecule activity;GO:0005200//structural constituent of cytoskeleton;GO:0005488//binding;GO:0005515//protein binding;GO:0008092//cytoskeletal protein binding;GO:0019894//kinesin binding;GO:0019899//enzyme binding;GO:0035254//glutamate receptor binding;GO:0035650//AP-1 adaptor complex bindi…	GO:0000001//mitochondrion inheritance;GO:0000147//actin cortical patch assembly;GO:0000226//microtubule cytoskeleton organization;GO:0000302//response to reactive oxygen species;GO:0000902//cell morphogenesis;GO:0001667//ameboidal-type cell migration;GO:0002009//morphogenesis of an epithelium;GO:0002252//immune effector process;GO:0002253//activation of immune response;GO:0002376//immune system p…
	A025082	Chr24	15837520	15842057	33253	Chr24_16888520	Chr24	65.464	4.99588	Chr24_15806535	57.963	15806535	CXCR2	XP_010749142.2 C-X-C chemokine receptor type 2 [Larimichthys crocea]	Cellular Processes;Human Diseases;Environmental Information Processing;Environmental Information Processing;Organismal Systems;Human Diseases;Environmental Information Processing	Transport and catabolism;Infectious diseases;Signaling molecules and interaction;Signal transduction;Immune system;Infectious diseases;Signaling molecules and interaction	ko04144//Endocytosis;ko05163//Human cytomegalovirus infection;ko04060//Cytokine-cytokine receptor interaction;ko04072//Phospholipase D signaling pathway;ko04062//Chemokine signaling pathway;ko05120//Epithelial cell signaling in Helicobacter pylori infection;ko04061//Viral protein interaction with cytokine and cytokine receptor	K05050;K05050;K05050;K05050;K05050;K05050;K05050	GO:0016021//integral component of membrane	GO:0003677//DNA binding;GO:0004930//G-protein coupled receptor activity	GO:0006313//transposition, DNA-mediated;GO:0007186//G-protein coupled receptor signaling pathway;GO:0015074//DNA integration
	A025083	Chr24	15842126	15845561	37308	Chr24_16888520	Chr24	65.464	4.99588	Chr24_15806535	57.963	15806535	SLC19A1	XP_027131900.1 folate transporter 1 [Larimichthys crocea]	Human Diseases;Organismal Systems	Drug resistance;Digestive system	ko01523//Antifolate resistance;ko04977//Vitamin digestion and absorption	K14609;K14609	GO:0005575//cellular_component;GO:0005623//cell;GO:0005886//plasma membrane;GO:0005887//integral component of plasma membrane;GO:0005903//brush border;GO:0016020//membrane;GO:0016021//integral component of membrane;GO:0016323//basolateral plasma membrane;GO:0016324//apical plasma membrane;GO:0031224//intrinsic component of membrane;GO:0031226//intrinsic component of plasma membrane;GO:0031253//ce…	GO:0003674//molecular_function;GO:0005215//transporter activity;GO:0005310//dicarboxylic acid transmembrane transporter activity;GO:0005342//organic acid transmembrane transporter activity;GO:0005488//binding;GO:0005542//folic acid binding;GO:0008144//drug binding;GO:0008509//anion transmembrane transporter activity;GO:0008514//organic anion transmembrane transporter activity;GO:0008517//folic ac…	GO:0000003//reproduction;GO:0006082//organic acid metabolic process;GO:0006575//cellular modified amino acid metabolic process;GO:0006725//cellular aromatic compound metabolic process;GO:0006732//coenzyme metabolic process;GO:0006760//folic acid-containing compound metabolic process;GO:0006766//vitamin metabolic process;GO:0006767//water-soluble vitamin metabolic process;GO:0006807//nitrogen comp…
	A025084	Chr24	15848420	15852048	-40868	Chr24_16888520	Chr24	65.464	4.99588	Chr24_15891102	58.38	15891102	--	TKS66544.1 CD48 antigen BCM1 surface antigen BLAST-1 HM48-1 MRC OX-45 surface antigen SLAM family member 2 [Collichthys lucidus]	Human Diseases;Environmental Information Processing	Infectious diseases;Signaling molecules and interaction	ko05169//Epstein-Barr virus infection;ko04514//Cell adhesion molecules (CAMs)	K06492;K06492	-	-	-
	A025085	Chr24	15853636	15857124	-35722	Chr24_16888520	Chr24	65.464	4.99588	Chr24_15891102	58.38	15891102	Cyp4f3	XP_027131843.1 leukotriene-B(4) omega-hydroxylase 2-like isoform X1 [Larimichthys crocea]	Metabolism;Metabolism	Global and overview maps;Lipid metabolism	ko01100//Metabolic pathways;ko00590//Arachidonic acid metabolism	K17726;K17726	GO:0005575//cellular_component;GO:0005622//intracellular;GO:0005623//cell;GO:0005737//cytoplasm;GO:0005783//endoplasmic reticulum;GO:0005789//endoplasmic reticulum membrane;GO:0012505//endomembrane system;GO:0016020//membrane;GO:0031090//organelle membrane;GO:0031984//organelle subcompartment;GO:0042175//nuclear outer membrane-endoplasmic reticulum membrane network;GO:0043226//organelle;GO:004322…	GO:0003674//molecular_function;GO:0003824//catalytic activity;GO:0004497//monooxygenase activity;GO:0005488//binding;GO:0005506//iron ion binding;GO:0016491//oxidoreductase activity;GO:0016705//oxidoreductase activity, acting on paired donors, with incorporation or reduction of molecular oxygen;GO:0020037//heme binding;GO:0043167//ion binding;GO:0043169//cation binding;GO:0046872//metal ion bindi…	GO:0006082//organic acid metabolic process;GO:0006690//icosanoid metabolic process;GO:0008150//biological_process;GO:0008152//metabolic process;GO:0009987//cellular process;GO:0019752//carboxylic acid metabolic process;GO:0043436//oxoacid metabolic process;GO:0044237//cellular metabolic process;GO:0044281//small molecule metabolic process;GO:0055114//oxidation-reduction process;GO:0071704//organi…
	A025086	Chr24	15858119	15861581	-31252	Chr24_16888520	Chr24	65.464	4.99588	Chr24_15891102	58.38	15891102	irs2-b	XP_027131852.1 insulin receptor substrate 2-B [Larimichthys crocea]	Human Diseases;Environmental Information Processing;Human Diseases;Organismal Systems;Environmental Information Processing;Cellular Processes;Human Diseases;Organismal Systems;Environmental Information Processing;Human Diseases;Organismal Systems;Organismal Systems;Organismal Systems;Organismal Systems;Human Diseases	Neurodegenerative diseases;Signal transduction;Cancers;Endocrine system;Signal transduction;Transport and catabolism;Endocrine and metabolic diseases;Endocrine system;Signal transduction;Endocrine and metabolic diseases;Aging;Endocrine system;Endocrine system;Aging;Endocrine and metabolic diseases	ko05010//Alzheimer disease;ko04022//cGMP - PKG signaling pathway;ko05206//MicroRNAs in cancer;ko04910//Insulin signaling pathway;ko04068//FoxO signaling pathway;ko04140//Autophagy - animal;ko04932//Non-alcoholic fatty liver disease (NAFLD);ko04935//Growth hormone synthesis, secretion and action;ko04152//AMPK signaling pathway;ko04931//Insulin resistance;ko04211//Longevity regulating pathway - mam…	K07187;K07187;K07187;K07187;K07187;K07187;K07187;K07187;K07187;K07187;K07187;K07187;K07187;K07187;K07187	GO:0005575//cellular_component;GO:0005622//intracellular;GO:0005623//cell;GO:0005634//nucleus;GO:0005737//cytoplasm;GO:0005815//microtubule organizing center;GO:0005829//cytosol;GO:0005856//cytoskeleton;GO:0005886//plasma membrane;GO:0005887//integral component of plasma membrane;GO:0005899//insulin receptor complex;GO:0005901//caveola;GO:0005929//cilium;GO:0005938//cell cortex;GO:0015630//microt…	GO:0001784//phosphotyrosine binding;GO:0003674//molecular_function;GO:0003824//catalytic activity;GO:0005068//transmembrane receptor protein tyrosine kinase adaptor activity;GO:0005080//protein kinase C binding;GO:0005085//guanyl-nucleotide exchange factor activity;GO:0005088//Ras guanyl-nucleotide exchange factor activity;GO:0005102//receptor binding;GO:0005158//insulin receptor binding;GO:00051…	GO:0000003//reproduction;GO:0000165//MAPK cascade;GO:0002053//positive regulation of mesenchymal cell proliferation;GO:0002682//regulation of immune system process;GO:0002684//positive regulation of immune system process;GO:0002791//regulation of peptide secretion;GO:0002792//negative regulation of peptide secretion;GO:0002793//positive regulation of peptide secretion;GO:0003006//developmental pr…
	A025087	Chr24	15862917	15864232	-27528	Chr24_16888520	Chr24	65.464	4.99588	Chr24_15891102	58.38	15891102	--	-	-	-	-	-	-	-	-
	A025088	Chr24	15868513	15871948	-20872	Chr24_16888520	Chr24	65.464	4.99588	Chr24_15891102	58.38	15891102	Gpr180	TMS11501.1 hypothetical protein E3U43_018892 [Larimichthys crocea]	-	-	-	-	GO:0005575//cellular_component;GO:0016020//membrane;GO:0016021//integral component of membrane;GO:0031224//intrinsic component of membrane;GO:0044425//membrane part	-	GO:0007154//cell communication;GO:0007165//signal transduction;GO:0007186//G-protein coupled receptor signaling pathway;GO:0008150//biological_process;GO:0009987//cellular process;GO:0010033//response to organic substance;GO:0019236//response to pheromone;GO:0023052//signaling;GO:0042221//response to chemical;GO:0050789//regulation of biological process;GO:0050794//regulation of cellular process;…
	A025089	Chr24	15873149	15876015	-16520	Chr24_16888520	Chr24	65.464	4.99588	Chr24_15891102	58.38	15891102	TGDS	XP_027131861.1 dTDP-D-glucose 4,6-dehydratase isoform X2 [Larimichthys crocea]	Metabolism;Metabolism	Global and overview maps;Metabolism of terpenoids and polyketides	ko01100//Metabolic pathways;ko00523//Polyketide sugar unit biosynthesis	K01710;K01710	-	GO:0003674//molecular_function;GO:0003824//catalytic activity;GO:0003854//3-beta-hydroxy-delta5-steroid dehydrogenase activity;GO:0003978//UDP-glucose 4-epimerase activity;GO:0008446//GDP-mannose 4,6-dehydratase activity;GO:0008460//dTDP-glucose 4,6-dehydratase activity;GO:0008712//ADP-glyceromanno-heptose 6-epimerase activity;GO:0008831//dTDP-4-dehydrorhamnose reductase activity;GO:0016491//oxid…	GO:0000271//polysaccharide biosynthetic process;GO:0005975//carbohydrate metabolic process;GO:0006012//galactose metabolic process;GO:0006139//nucleobase-containing compound metabolic process;GO:0006694//steroid biosynthetic process;GO:0006725//cellular aromatic compound metabolic process;GO:0006807//nitrogen compound metabolic process;GO:0008150//biological_process;GO:0008152//metabolic process;…
	A025090	Chr24	15882496	15889492	-5108	Chr24_16888520	Chr24	65.464	4.99588	Chr24_15891102	58.38	15891102	an3	XP_019118145.1 ATP-dependent RNA helicase DDX3X isoform X6 [Larimichthys crocea]	Human Diseases;Human Diseases;Organismal Systems	Cancers;Infectious diseases;Immune system	ko05203//Viral carcinogenesis;ko05161//Hepatitis B;ko04622//RIG-I-like receptor signaling pathway	K11594;K11594;K11594	GO:0005634//nucleus;GO:0005658//alpha DNA polymerase:primase complex;GO:0009380//excinuclease repair complex	GO:0003676//nucleic acid binding;GO:0003677//DNA binding;GO:0003688//DNA replication origin binding;GO:0003690//double-stranded DNA binding;GO:0004003//ATP-dependent DNA helicase activity;GO:0004386//helicase activity;GO:0004527//exonuclease activity;GO:0005515//protein binding;GO:0005524//ATP binding;GO:0008026//ATP-dependent helicase activity;GO:0009381//excinuclease ABC activity;GO:0016787//hy…	GO:0006139//nucleobase-containing compound metabolic process;GO:0006260//DNA replication;GO:0006268//DNA unwinding involved in DNA replication;GO:0006281//DNA repair;GO:0006289//nucleotide-excision repair;GO:0006310//DNA recombination;GO:0043571//maintenance of CRISPR repeat elements
	A025091	Chr24	15898480	15899676	7976	Chr24_16888520	Chr24	65.464	4.99588	Chr24_15891102	58.38	15891102	SLC5A3	KAE8278372.1 Sodium/myo-inositol cotransporter [Larimichthys crocea]	-	-	-	-	GO:0005887//integral component of plasma membrane;GO:0016020//membrane	GO:0005298//proline:sodium symporter activity;GO:0015370//solute:sodium symporter activity;GO:0015498//pantothenate:sodium symporter activity;GO:0022857//transmembrane transporter activity	GO:0006810//transport;GO:0015824//proline transport;GO:0015887//pantothenate transmembrane transport;GO:0015937//coenzyme A biosynthetic process;GO:0055085//transmembrane transport
	A025092	Chr24	15900453	15901405	9827	Chr24_16888520	Chr24	65.464	4.99588	Chr24_15891102	58.38	15891102	SLC5A3	KAE8278372.1 Sodium/myo-inositol cotransporter [Larimichthys crocea]	-	-	-	-	GO:0005743//mitochondrial inner membrane;GO:0005887//integral component of plasma membrane;GO:0016020//membrane	GO:0005298//proline:sodium symporter activity;GO:0015370//solute:sodium symporter activity;GO:0015498//pantothenate:sodium symporter activity;GO:0022857//transmembrane transporter activity	GO:0006810//transport;GO:0015824//proline transport;GO:0015887//pantothenate transmembrane transport;GO:0015937//coenzyme A biosynthetic process;GO:0033617//mitochondrial respiratory chain complex IV assembly;GO:0055085//transmembrane transport
	A025093	Chr24	15902547	15907677	14010	Chr24_16888520	Chr24	65.464	4.99588	Chr24_15891102	58.38	15891102	GART	TMS11704.1 hypothetical protein E3U43_019095 [Larimichthys crocea]	Metabolism;Metabolism;Human Diseases;Metabolism	Global and overview maps;Nucleotide metabolism;Drug resistance;Metabolism of cofactors and vitamins	ko01100//Metabolic pathways;ko00230//Purine metabolism;ko01523//Antifolate resistance;ko00670//One carbon pool by folate	K11787;K11787;K11787;K11787	-	GO:0004637//phosphoribosylamine-glycine ligase activity;GO:0004644//phosphoribosylglycinamide formyltransferase activity;GO:0008864//formyltetrahydrofolate deformylase activity;GO:0016742//hydroxymethyl-, formyl- and related transferase activity	GO:0009058//biosynthetic process;GO:0009113//purine nucleobase biosynthetic process;GO:0009152//purine ribonucleotide biosynthetic process
	A025094	Chr24	15938081	15938720	47298	Chr24_16888520	Chr24	65.464	4.99588	Chr24_15891102	58.38	15891102	jagn1b	XP_027147662.1 protein jagunal homolog 1 [Larimichthys crocea]	-	-	-	-	GO:0005575//cellular_component;GO:0005622//intracellular;GO:0005623//cell;GO:0005737//cytoplasm;GO:0005783//endoplasmic reticulum;GO:0005789//endoplasmic reticulum membrane;GO:0012505//endomembrane system;GO:0016020//membrane;GO:0016021//integral component of membrane;GO:0031224//intrinsic component of membrane;GO:0031984//organelle subcompartment;GO:0042175//nuclear outer membrane-endoplasmic re…	-	GO:0000003//reproduction;GO:0001555//oocyte growth;GO:0002252//immune effector process;GO:0002376//immune system process;GO:0002443//leukocyte mediated immunity;GO:0002444//myeloid leukocyte mediated immunity;GO:0002446//neutrophil mediated immunity;GO:0002520//immune system development;GO:0002521//leukocyte differentiation;GO:0002573//myeloid leukocyte differentiation;GO:0002791//regulation of p…
	A025095	Chr24	15938814	15944438	50524	Chr24_16888520	Chr24	65.464	4.99588	Chr24_15891102	58.38	15891102	COL8A1	TKS66552.1 Protein jagunal -like protein 1-B [Collichthys lucidus]	-	-	-	-	-	-	-
	A025096	Chr24	15972713	15975157	-18785	Chr24_16888520	Chr24	65.464	4.99588	Chr24_15992720	58.797	15992720	--	XP_027147659.1 uncharacterized protein LOC104928335 isoform X1 [Larimichthys crocea]	-	-	-	-	-	-	-
	A025097	Chr24	15981686	16037506	16876	Chr24_16888520	Chr24	65.464	4.99588	Chr24_15992720	58.797	15992720	filip1l	XP_010740898.3 filamin A-interacting protein 1-like isoform X1 [Larimichthys crocea]	-	-	-	-	GO:0005575//cellular_component;GO:0005622//intracellular;GO:0005623//cell;GO:0005634//nucleus;GO:0005737//cytoplasm;GO:0016020//membrane;GO:0043226//organelle;GO:0043227//membrane-bounded organelle;GO:0043229//intracellular organelle;GO:0043231//intracellular membrane-bounded organelle;GO:0044424//intracellular part;GO:0044464//cell part	GO:0004674//protein serine/threonine kinase activity;GO:0005524//ATP binding	GO:0006468//protein phosphorylation;GO:0007059//chromosome segregation;GO:0030261//chromosome condensation
	A025098	Chr24	16038642	16044786	5175	Chr24_16888520	Chr24	65.464	4.99588	Chr24_16036539	59.213	16036539	ECT2L	KAE8278494.1 Epithelial cell-transforming sequence 2 oncogene-like Lung-specific [Larimichthys crocea]	-	-	-	-	-	GO:0003674//molecular_function;GO:0005085//guanyl-nucleotide exchange factor activity;GO:0005088//Ras guanyl-nucleotide exchange factor activity;GO:0005089//Rho guanyl-nucleotide exchange factor activity;GO:0005488//binding;GO:0005515//protein binding;GO:0017016//Ras GTPase binding;GO:0017048//Rho GTPase binding;GO:0019899//enzyme binding;GO:0031267//small GTPase binding;GO:0051020//GTPase bindin…	GO:0008150//biological_process;GO:0009966//regulation of signal transduction;GO:0010646//regulation of cell communication;GO:0023051//regulation of signaling;GO:0035023//regulation of Rho protein signal transduction;GO:0046578//regulation of Ras protein signal transduction;GO:0048583//regulation of response to stimulus;GO:0050789//regulation of biological process;GO:0050794//regulation of cellula…
	A025099	Chr24	16046702	16047965	10794	Chr24_16888520	Chr24	65.464	4.99588	Chr24_16036539	59.213	16036539	CCDC28A	KAE8278495.1 Coiled-coil domain-containing protein 28A CCRL1AP [Larimichthys crocea]	-	-	-	-	-	-	-
	A025100	Chr24	16095000	16110733	-54373	Chr24_16888520	Chr24	65.464	4.99588	Chr24_16157239	59.63	16157239	--	-	-	-	-	-	-	-	-
	A025101	Chr24	16128996	16139662	-22910	Chr24_16888520	Chr24	65.464	4.99588	Chr24_16157239	59.63	16157239	PROX1	TKS66578.1 Prospero homeobox protein 1 Homeobox prospero-like protein PROX1 [Collichthys lucidus]	Environmental Information Processing	Signal transduction	ko04013//MAPK signaling pathway - fly	K20211	-	GO:0003677//DNA binding	-
	A025102	Chr24	16142842	16163068	-4284	Chr24_16888520	Chr24	65.464	4.99588	Chr24_16157239	59.63	16157239	PROX1	TMS11815.1 hypothetical protein E3U43_019206 [Larimichthys crocea]	Environmental Information Processing	Signal transduction	ko04013//MAPK signaling pathway - fly	K20211	-	GO:0003677//DNA binding;GO:0030151//molybdenum ion binding	GO:0009399//nitrogen fixation
	A025103	Chr24	16200842	16216430	-10470	Chr24_16888520	Chr24	65.464	4.99588	Chr24_16219106	60.463	16219106	atp1a1	XP_010740896.3 sodium/potassium-transporting ATPase subunit alpha-1 [Larimichthys crocea]	Environmental Information Processing;Environmental Information Processing;Organismal Systems;Organismal Systems;Organismal Systems;Organismal Systems;Organismal Systems;Organismal Systems;Organismal Systems;Organismal Systems;Organismal Systems;Organismal Systems;Organismal Systems;Organismal Systems;Organismal Systems;Organismal Systems;Organismal Systems;Organismal Systems	Signal transduction;Signal transduction;Circulatory system;Endocrine system;Endocrine system;Digestive system;Circulatory system;Endocrine system;Digestive system;Digestive system;Digestive system;Digestive system;Endocrine system;Excretory system;Digestive system;Excretory system;Digestive system;Excretory system	ko04024//cAMP signaling pathway;ko04022//cGMP - PKG signaling pathway;ko04261//Adrenergic signaling in cardiomyocytes;ko04919//Thyroid hormone signaling pathway;ko04925//Aldosterone synthesis and secretion;ko04972//Pancreatic secretion;ko04260//Cardiac muscle contraction;ko04911//Insulin secretion;ko04974//Protein digestion and absorption;ko04971//Gastric acid secretion;ko04970//Salivary secretio…	K01539;K01539;K01539;K01539;K01539;K01539;K01539;K01539;K01539;K01539;K01539;K01539;K01539;K01539;K01539;K01539;K01539;K01539	GO:0005575//cellular_component;GO:0005622//intracellular;GO:0005623//cell;GO:0005737//cytoplasm;GO:0005768//endosome;GO:0005783//endoplasmic reticulum;GO:0005794//Golgi apparatus;GO:0005886//plasma membrane;GO:0005887//integral component of plasma membrane;GO:0005890//sodium:potassium-exchanging ATPase complex;GO:0005901//caveola;GO:0005911//cell-cell junction;GO:0012505//endomembrane system;GO:0…	GO:0000166//nucleotide binding;GO:0003674//molecular_function;GO:0003824//catalytic activity;GO:0004008//copper-exporting ATPase activity;GO:0004647//phosphoserine phosphatase activity;GO:0005215//transporter activity;GO:0005375//copper ion transmembrane transporter activity;GO:0005388//calcium-transporting ATPase activity;GO:0005391//sodium:potassium-exchanging ATPase activity;GO:0005488//bindin…	GO:0001508//action potential;GO:0002026//regulation of the force of heart contraction;GO:0002028//regulation of sodium ion transport;GO:0003008//system process;GO:0003012//muscle system process;GO:0003013//circulatory system process;GO:0003015//heart process;GO:0006545//glycine biosynthetic process;GO:0006564//L-serine biosynthetic process;GO:0006793//phosphorus metabolic process;GO:0006796//phos…
	A025104	Chr24	16222470	16233885	9071	Chr24_16888520	Chr24	65.464	4.99588	Chr24_16219106	60.463	16219106	atp1a1	XP_019128761.2 sodium/potassium-transporting ATPase subunit alpha-1 [Larimichthys crocea]	Environmental Information Processing;Environmental Information Processing;Organismal Systems;Organismal Systems;Organismal Systems;Organismal Systems;Organismal Systems;Organismal Systems;Organismal Systems;Organismal Systems;Organismal Systems;Organismal Systems;Organismal Systems;Organismal Systems;Organismal Systems;Organismal Systems;Organismal Systems;Organismal Systems	Signal transduction;Signal transduction;Circulatory system;Endocrine system;Endocrine system;Digestive system;Circulatory system;Endocrine system;Digestive system;Digestive system;Digestive system;Digestive system;Endocrine system;Excretory system;Digestive system;Excretory system;Digestive system;Excretory system	ko04024//cAMP signaling pathway;ko04022//cGMP - PKG signaling pathway;ko04261//Adrenergic signaling in cardiomyocytes;ko04919//Thyroid hormone signaling pathway;ko04925//Aldosterone synthesis and secretion;ko04972//Pancreatic secretion;ko04260//Cardiac muscle contraction;ko04911//Insulin secretion;ko04974//Protein digestion and absorption;ko04971//Gastric acid secretion;ko04970//Salivary secretio…	K01539;K01539;K01539;K01539;K01539;K01539;K01539;K01539;K01539;K01539;K01539;K01539;K01539;K01539;K01539;K01539;K01539;K01539	GO:0031004//potassium ion-transporting ATPase complex	GO:0004008//copper-exporting ATPase activity;GO:0004647//phosphoserine phosphatase activity;GO:0005375//copper ion transmembrane transporter activity;GO:0005388//calcium-transporting ATPase activity;GO:0008556//potassium-transporting ATPase activity;GO:0008967//phosphoglycolate phosphatase activity;GO:0015434//cadmium-transporting ATPase activity;GO:0015444//magnesium-importing ATPase activity;GO…	GO:0006545//glycine biosynthetic process;GO:0006564//L-serine biosynthetic process;GO:0006813//potassium ion transport;GO:0006816//calcium ion transport;GO:0006825//copper ion transport;GO:0008152//metabolic process;GO:0015691//cadmium ion transport;GO:0015693//magnesium ion transport;GO:0030001//metal ion transport
	A025105	Chr24	16257441	16267018	43123	Chr24_16888520	Chr24	65.464	4.99588	Chr24_16219106	60.463	16219106	OBSCN	KAE8278501.1 Obscurin [Larimichthys crocea]	-	-	-	-	-	GO:0005515//protein binding	-
	A025106	Chr24	16269545	16275601	53467	Chr24_16888520	Chr24	65.464	4.99588	Chr24_16219106	60.463	16219106	Ctdsp1	XP_010740890.1 carboxy-terminal domain RNA polymerase II polypeptide A small phosphatase 1-like [Larimichthys crocea]	-	-	-	-	GO:0005575//cellular_component;GO:0005622//intracellular;GO:0005623//cell;GO:0005634//nucleus;GO:0005654//nucleoplasm;GO:0031974//membrane-enclosed lumen;GO:0031981//nuclear lumen;GO:0043226//organelle;GO:0043227//membrane-bounded organelle;GO:0043229//intracellular organelle;GO:0043231//intracellular membrane-bounded organelle;GO:0043233//organelle lumen;GO:0044422//organelle part;GO:0044424//in…	GO:0003674//molecular_function;GO:0003824//catalytic activity;GO:0004721//phosphoprotein phosphatase activity;GO:0004722//protein serine/threonine phosphatase activity;GO:0005488//binding;GO:0008420//CTD phosphatase activity;GO:0016787//hydrolase activity;GO:0016788//hydrolase activity, acting on ester bonds;GO:0016791//phosphatase activity;GO:0042578//phosphoric ester hydrolase activity;GO:00431…	GO:0001932//regulation of protein phosphorylation;GO:0001933//negative regulation of protein phosphorylation;GO:0006355//regulation of transcription, DNA-templated;GO:0006357//regulation of transcription from RNA polymerase II promoter;GO:0006464//cellular protein modification process;GO:0006470//protein dephosphorylation;GO:0006793//phosphorus metabolic process;GO:0006796//phosphate-containing c…
	A025107	Chr24	16278358	16288414	64280	Chr24_16888520	Chr24	65.464	4.99588	Chr24_16219106	60.463	16219106	speg	XP_019128791.2 striated muscle preferentially expressed protein kinase isoform X1 [Larimichthys crocea]	-	-	-	-	GO:0005575//cellular_component;GO:0005622//intracellular;GO:0005623//cell;GO:0005634//nucleus;GO:0005737//cytoplasm;GO:0030016//myofibril;GO:0030017//sarcomere;GO:0030018//Z disc;GO:0031674//I band;GO:0043226//organelle;GO:0043227//membrane-bounded organelle;GO:0043228//non-membrane-bounded organelle;GO:0043229//intracellular organelle;GO:0043231//intracellular membrane-bounded organelle;GO:00432…	GO:0000166//nucleotide binding;GO:0003674//molecular_function;GO:0003824//catalytic activity;GO:0004672//protein kinase activity;GO:0004674//protein serine/threonine kinase activity;GO:0005488//binding;GO:0005515//protein binding;GO:0005524//ATP binding;GO:0008144//drug binding;GO:0016301//kinase activity;GO:0016740//transferase activity;GO:0016772//transferase activity, transferring phosphorus-c…	GO:0001701//in utero embryonic development;GO:0006464//cellular protein modification process;GO:0006468//protein phosphorylation;GO:0006793//phosphorus metabolic process;GO:0006796//phosphate-containing compound metabolic process;GO:0006807//nitrogen compound metabolic process;GO:0007275//multicellular organism development;GO:0007507//heart development;GO:0007517//muscle organ development;GO:0008…
	A025108	Chr24	16288665	16315031	-65769	Chr24_16888520	Chr24	65.464	4.99588	Chr24_16367617	60.88	16367617	Speg	XP_019128791.2 striated muscle preferentially expressed protein kinase isoform X1 [Larimichthys crocea]	-	-	-	-	GO:0005575//cellular_component;GO:0005622//intracellular;GO:0005623//cell;GO:0005634//nucleus;GO:0005737//cytoplasm;GO:0030016//myofibril;GO:0030017//sarcomere;GO:0030018//Z disc;GO:0031674//I band;GO:0043226//organelle;GO:0043227//membrane-bounded organelle;GO:0043228//non-membrane-bounded organelle;GO:0043229//intracellular organelle;GO:0043231//intracellular membrane-bounded organelle;GO:00432…	GO:0000166//nucleotide binding;GO:0003674//molecular_function;GO:0003824//catalytic activity;GO:0004672//protein kinase activity;GO:0004674//protein serine/threonine kinase activity;GO:0005488//binding;GO:0005515//protein binding;GO:0005524//ATP binding;GO:0008144//drug binding;GO:0016301//kinase activity;GO:0016740//transferase activity;GO:0016772//transferase activity, transferring phosphorus-c…	GO:0001701//in utero embryonic development;GO:0006464//cellular protein modification process;GO:0006468//protein phosphorylation;GO:0006793//phosphorus metabolic process;GO:0006796//phosphate-containing compound metabolic process;GO:0006807//nitrogen compound metabolic process;GO:0007275//multicellular organism development;GO:0007507//heart development;GO:0007517//muscle organ development;GO:0008…
	A025109	Chr24	16319596	16321136	-47251	Chr24_16888520	Chr24	65.464	4.99588	Chr24_16367617	60.88	16367617	INHA	XP_010740889.2 inhibin alpha chain [Larimichthys crocea]	Environmental Information Processing	Signaling molecules and interaction	ko04060//Cytokine-cytokine receptor interaction	K05500	GO:0001750//photoreceptor outer segment;GO:0001917//photoreceptor inner segment;GO:0005575//cellular_component;GO:0005576//extracellular region;GO:0005615//extracellular space;GO:0005622//intracellular;GO:0005623//cell;GO:0005737//cytoplasm;GO:0005886//plasma membrane;GO:0005929//cilium;GO:0016020//membrane;GO:0032991//macromolecular complex;GO:0034673//inhibin-betaglycan-ActRII complex;GO:003647…	GO:0003674//molecular_function;GO:0005102//receptor binding;GO:0005125//cytokine activity;GO:0005126//cytokine receptor binding;GO:0005160//transforming growth factor beta receptor binding;GO:0005179//hormone activity;GO:0005488//binding;GO:0005515//protein binding;GO:0008083//growth factor activity;GO:0030545//receptor regulator activity;GO:0034711//inhibin binding;GO:0046982//protein heterodime…	GO:0000003//reproduction;GO:0001501//skeletal system development;GO:0001541//ovarian follicle development;GO:0001817//regulation of cytokine production;GO:0001818//negative regulation of cytokine production;GO:0001932//regulation of protein phosphorylation;GO:0001934//positive regulation of protein phosphorylation;GO:0002262//myeloid cell homeostasis;GO:0002376//immune system process;GO:0002520//…
	A025110	Chr24	16324027	16325345	-42931	Chr24_16888520	Chr24	65.464	4.99588	Chr24_16367617	60.88	16367617	gjc1	TKS66584.1 Gap junction gamma-1 protein [Collichthys lucidus]	-	-	-	-	-	-	-
	A025111	Chr24	16329057	16329323	-38427	Chr24_16888520	Chr24	65.464	4.99588	Chr24_16367617	60.88	16367617	--	TMS11856.1 hypothetical protein E3U43_019247 [Larimichthys crocea]	-	-	-	-	-	-	-
	A025112	Chr24	16333515	16355159	-23280	Chr24_16888520	Chr24	65.464	4.99588	Chr24_16367617	60.88	16367617	STK11IP	XP_019128793.2 serine/threonine-protein kinase 11-interacting protein isoform X2 [Larimichthys crocea]	-	-	-	-	GO:0000323//lytic vacuole;GO:0005575//cellular_component;GO:0005576//extracellular region;GO:0005622//intracellular;GO:0005623//cell;GO:0005737//cytoplasm;GO:0005764//lysosome;GO:0005766//primary lysosome;GO:0005773//vacuole;GO:0005775//vacuolar lumen;GO:0012505//endomembrane system;GO:0030141//secretory granule;GO:0031410//cytoplasmic vesicle;GO:0031974//membrane-enclosed lumen;GO:0031982//vesic…	GO:0003674//molecular_function;GO:0005488//binding;GO:0005515//protein binding;GO:0019899//enzyme binding;GO:0019900//kinase binding;GO:0019901//protein kinase binding	GO:0001775//cell activation;GO:0002252//immune effector process;GO:0002263//cell activation involved in immune response;GO:0002274//myeloid leukocyte activation;GO:0002275//myeloid cell activation involved in immune response;GO:0002283//neutrophil activation involved in immune response;GO:0002366//leukocyte activation involved in immune response;GO:0002376//immune system process;GO:0002443//leuko…
	A025113	Chr24	16358549	16371921	-2382	Chr24_16888520	Chr24	65.464	4.99588	Chr24_16367617	60.88	16367617	igfbp2a	XP_010740885.1 insulin-like growth factor-binding protein 2 [Larimichthys crocea]	-	-	-	-	GO:0005575//cellular_component;GO:0005576//extracellular region;GO:0005615//extracellular space;GO:0005622//intracellular;GO:0005623//cell;GO:0005737//cytoplasm;GO:0005886//plasma membrane;GO:0016020//membrane;GO:0016324//apical plasma membrane;GO:0031410//cytoplasmic vesicle;GO:0031982//vesicle;GO:0043226//organelle;GO:0043227//membrane-bounded organelle;GO:0043229//intracellular organelle;GO:00…	GO:0003674//molecular_function;GO:0005102//receptor binding;GO:0005488//binding;GO:0005515//protein binding;GO:0005520//insulin-like growth factor binding;GO:0019838//growth factor binding;GO:0031994//insulin-like growth factor I binding;GO:0031995//insulin-like growth factor II binding	GO:0000003//reproduction;GO:0001101//response to acid chemical;GO:0001525//angiogenesis;GO:0001558//regulation of cell growth;GO:0001568//blood vessel development;GO:0001944//vasculature development;GO:0002682//regulation of immune system process;GO:0002684//positive regulation of immune system process;GO:0002694//regulation of leukocyte activation;GO:0002696//positive regulation of leukocyte act…
	A025114	Chr24	16375210	16379493	9734	Chr24_16888520	Chr24	65.464	4.99588	Chr24_16367617	60.88	16367617	Igfbp5	XP_010740884.1 insulin-like growth factor-binding protein 5 [Larimichthys crocea]	-	-	-	-	GO:0005576//extracellular region	GO:0005520//insulin-like growth factor binding	-
	A025115	Chr24	16407333	16412510	-11640	Chr24_16888520	Chr24	65.464	4.99588	Chr24_16421561	61.714	16421561	TNS	XP_027147361.1 tensin isoform X3 [Larimichthys crocea]	-	-	-	-	-	GO:0005515//protein binding	GO:0035556//intracellular signal transduction
	A025116	Chr24	16413532	16414371	-7610	Chr24_16888520	Chr24	65.464	4.99588	Chr24_16421561	61.714	16421561	--	XP_019128790.1 macrophage mannose receptor 1 [Larimichthys crocea]	-	-	-	-	-	-	-
	A025117	Chr24	16414595	16480223	-12787	Chr24_16888520	Chr24	65.464	4.99588	Chr24_16460196	62.13	16460196	TNS1	TKS66610.1 Tensin-1 [Collichthys lucidus]	-	-	-	-	-	GO:0005515//protein binding	GO:0035556//intracellular signal transduction
	A025118	Chr24	16498399	16499103	4722	Chr24_16888520	Chr24	65.464	4.99588	Chr24_16494029	62.547	16494029	--	KAE8278512.1 Olfactory receptor 10Q1 [Larimichthys crocea]	Organismal Systems	Sensory system	ko04740//Olfactory transduction	K04257	GO:0016021//integral component of membrane	GO:0004930//G-protein coupled receptor activity	GO:0007186//G-protein coupled receptor signaling pathway
	A025119	Chr24	16503739	16506648	11164	Chr24_16888520	Chr24	65.464	4.99588	Chr24_16494029	62.547	16494029	ccnyl1	XP_010740882.1 cyclin-Y-like protein 1 [Larimichthys crocea]	-	-	-	-	-	GO:0003674//molecular_function;GO:0005488//binding;GO:0005515//protein binding;GO:0019899//enzyme binding;GO:0019900//kinase binding;GO:0019901//protein kinase binding	GO:0000079//regulation of cyclin-dependent protein serine/threonine kinase activity;GO:0001932//regulation of protein phosphorylation;GO:0008150//biological_process;GO:0019220//regulation of phosphate metabolic process;GO:0019222//regulation of metabolic process;GO:0031323//regulation of cellular metabolic process;GO:0031399//regulation of protein modification process;GO:0032268//regulation of ce…
	A025120	Chr24	16507148	16509346	-13610	Chr24_16888520	Chr24	65.464	4.99588	Chr24_16521857	62.964	16521857	mettl21a	KAE8278514.1 Protein N-lysine methyltransferase METTL21A [Larimichthys crocea]	-	-	-	-	GO:0005575//cellular_component;GO:0005622//intracellular;GO:0005623//cell;GO:0005634//nucleus;GO:0005654//nucleoplasm;GO:0005737//cytoplasm;GO:0031974//membrane-enclosed lumen;GO:0031981//nuclear lumen;GO:0032991//macromolecular complex;GO:0043226//organelle;GO:0043227//membrane-bounded organelle;GO:0043229//intracellular organelle;GO:0043231//intracellular membrane-bounded organelle;GO:0043233//…	GO:0003674//molecular_function;GO:0003824//catalytic activity;GO:0005488//binding;GO:0005515//protein binding;GO:0008168//methyltransferase activity;GO:0008170//N-methyltransferase activity;GO:0008276//protein methyltransferase activity;GO:0008757//S-adenosylmethionine-dependent methyltransferase activity;GO:0016278//lysine N-methyltransferase activity;GO:0016279//protein-lysine N-methyltransfera…	GO:0006464//cellular protein modification process;GO:0006479//protein methylation;GO:0006807//nitrogen compound metabolic process;GO:0008150//biological_process;GO:0008152//metabolic process;GO:0008213//protein alkylation;GO:0009987//cellular process;GO:0015995//chlorophyll biosynthetic process;GO:0018022//peptidyl-lysine methylation;GO:0018193//peptidyl-amino acid modification;GO:0018205//peptid…
	A025121	Chr24	16511061	16512762	-9946	Chr24_16888520	Chr24	65.464	4.99588	Chr24_16521857	62.964	16521857	Creb1	XP_010740903.2 cyclic AMP-responsive element-binding protein 1 isoform X2 [Larimichthys crocea]	Human Diseases;Environmental Information Processing;Environmental Information Processing;Human Diseases;Human Diseases;Human Diseases;Environmental Information Processing;Organismal Systems;Human Diseases;Organismal Systems;Human Diseases;Human Diseases;Human Diseases;Human Diseases;Human Diseases;Organismal Systems;Organismal Systems;Organismal Systems;Organismal Systems;Organismal Systems;Organ…	Infectious diseases;Signal transduction;Signal transduction;Neurodegenerative diseases;Infectious diseases;Infectious diseases;Signal transduction;Environmental adaptation;Cancers;Circulatory system;Endocrine and metabolic diseases;Infectious diseases;Infectious diseases;Substance dependence;Infectious diseases;Nervous system;Nervous system;Endocrine system;Environmental adaptation;Endocrine syst…	ko05165//Human papillomavirus infection;ko04151//PI3K-Akt signaling pathway;ko04024//cAMP signaling pathway;ko05016//Huntington disease;ko05163//Human cytomegalovirus infection;ko05166//HTLV-I infection;ko04022//cGMP - PKG signaling pathway;ko04714//Thermogenesis;ko05203//Viral carcinogenesis;ko04261//Adrenergic signaling in cardiomyocytes;ko04934//Cushing syndrome;ko05167//Kaposi sarcoma-associa…	K05870;K05870;K05870;K05870;K05870;K05870;K05870;K05870;K05870;K05870;K05870;K05870;K05870;K05870;K05870;K05870;K05870;K05870;K05870;K05870;K05870;K05870;K05870;K05870;K05870;K05870;K05870;K05870;K05870;K05870;K05870;K05870;K05870;K05870;K05870;K05870;K05870;K05870;K05870;K05870	-	GO:0003677//DNA binding;GO:0003700//transcription factor activity, sequence-specific DNA binding;GO:0005515//protein binding	GO:0006355//regulation of transcription, DNA-templated
	A025122	Chr24	16514932	16517428	-5677	Chr24_16888520	Chr24	65.464	4.99588	Chr24_16521857	62.964	16521857	--	TNN52621.1 hypothetical protein EYF80_037199 [Liparis tanakae]	-	-	-	-	-	-	-
	A025123	Chr24	16569490	16586523	-10729	Chr24_16888520	Chr24	65.464	4.99588	Chr24_16588735	63.797	16588735	Klf7	XP_010740880.1 Krueppel-like factor 7 [Larimichthys crocea]	-	-	-	-	-	-	-
	A025124	Chr24	16592580	16610635	12872	Chr24_16888520	Chr24	65.464	4.99588	Chr24_16588735	63.797	16588735	--	-	-	-	-	-	-	-	-
	A025125	Chr24	16611800	16614016	-6954	Chr24_16888520	Chr24	65.464	4.99588	Chr24_16619862	64.213	16619862	--	TMS11586.1 hypothetical protein E3U43_018977 [Larimichthys crocea]	-	-	-	-	-	GO:0004719//protein-L-isoaspartate (D-aspartate) O-methyltransferase activity;GO:0008168//methyltransferase activity;GO:0008170//N-methyltransferase activity;GO:0008171//O-methyltransferase activity;GO:0008173//RNA methyltransferase activity;GO:0008276//protein methyltransferase activity;GO:0008689//3-demethylubiquinone-9 3-O-methyltransferase activity;GO:0008757//S-adenosylmethionine-dependent m…	GO:0001510//RNA methylation;GO:0006396//RNA processing;GO:0006400//tRNA modification;GO:0006412//translation;GO:0006464//cellular protein modification process;GO:0006744//ubiquinone biosynthetic process;GO:0008152//metabolic process;GO:0008299//isoprenoid biosynthetic process;GO:0009102//biotin biosynthetic process;GO:0009234//menaquinone biosynthetic process;GO:0009452//7-methylguanosine RNA cap…
	A025126	Chr24	16614893	16620968	-1932	Chr24_16888520	Chr24	65.464	4.99588	Chr24_16619862	64.213	16619862	RAMP1	XP_010740876.1 receptor activity-modifying protein 1 [Larimichthys crocea]	Organismal Systems	Circulatory system	ko04270//Vascular smooth muscle contraction	K08447	GO:0016021//integral component of membrane	GO:0015026//coreceptor activity	GO:0006886//intracellular protein transport;GO:0008277//regulation of G-protein coupled receptor protein signaling pathway
	A025127	Chr24	16624978	16647856	16555	Chr24_16888520	Chr24	65.464	4.99588	Chr24_16619862	64.213	16619862	--	-	-	-	-	-	-	-	-
	A025128	Chr24	16725737	16839424	-35038	Chr24_16888520	Chr24	65.464	4.99588	Chr24_16817618	64.63	16817618	ERBB4	XP_027147212.1 receptor tyrosine-protein kinase erbB-4 isoform X3 [Larimichthys crocea]	Environmental Information Processing;Environmental Information Processing;Environmental Information Processing;Human Diseases;Environmental Information Processing	Signal transduction;Signal transduction;Signal transduction;Cancers;Signal transduction	ko04151//PI3K-Akt signaling pathway;ko04010//MAPK signaling pathway;ko04020//Calcium signaling pathway;ko05205//Proteoglycans in cancer;ko04012//ErbB signaling pathway	K05085;K05085;K05085;K05085;K05085	GO:0005575//cellular_component;GO:0005576//extracellular region;GO:0005622//intracellular;GO:0005623//cell;GO:0005634//nucleus;GO:0005654//nucleoplasm;GO:0005737//cytoplasm;GO:0005739//mitochondrion;GO:0005759//mitochondrial matrix;GO:0005829//cytosol;GO:0005886//plasma membrane;GO:0005901//caveola;GO:0014069//postsynaptic density;GO:0016020//membrane;GO:0016021//integral component of membrane;GO…	GO:0000166//nucleotide binding;GO:0001067//regulatory region nucleic acid binding;GO:0003674//molecular_function;GO:0003676//nucleic acid binding;GO:0003677//DNA binding;GO:0003824//catalytic activity;GO:0004672//protein kinase activity;GO:0004713//protein tyrosine kinase activity;GO:0004714//transmembrane receptor protein tyrosine kinase activity;GO:0004888//transmembrane signaling receptor acti…	GO:0000165//MAPK cascade;GO:0000302//response to reactive oxygen species;GO:0001667//ameboidal-type cell migration;GO:0001755//neural crest cell migration;GO:0001894//tissue homeostasis;GO:0001932//regulation of protein phosphorylation;GO:0001934//positive regulation of protein phosphorylation;GO:0006139//nucleobase-containing compound metabolic process;GO:0006351//transcription, DNA-templated;GO…
	A025129	Chr24	16880982	16890489	-2785	Chr24_16888520	Chr24	65.464	4.99588	Chr24_16888520	65.463	16888520	--	-	-	-	-	-	-	-	-
	A025130	Chr24	16890565	16896788	5156	Chr24_16888520	Chr24	65.464	4.99588	Chr24_16888520	65.463	16888520	lancl1	XP_019133114.1 lanC-like protein 1 [Larimichthys crocea]	-	-	-	-	GO:0005575//cellular_component;GO:0005622//intracellular;GO:0005623//cell;GO:0005737//cytoplasm;GO:0005886//plasma membrane;GO:0005887//integral component of plasma membrane;GO:0016020//membrane;GO:0016021//integral component of membrane;GO:0031224//intrinsic component of membrane;GO:0031226//intrinsic component of plasma membrane;GO:0044424//intracellular part;GO:0044425//membrane part;GO:004445…	GO:0003674//molecular_function;GO:0003824//catalytic activity;GO:0004888//transmembrane signaling receptor activity;GO:0004930//G-protein coupled receptor activity;GO:0005102//receptor binding;GO:0005488//binding;GO:0005515//protein binding;GO:0008270//zinc ion binding;GO:0017124//SH3 domain binding;GO:0019904//protein domain specific binding;GO:0033218//amide binding;GO:0038023//signaling recept…	GO:0007154//cell communication;GO:0007165//signal transduction;GO:0007186//G-protein coupled receptor signaling pathway;GO:0008150//biological_process;GO:0009403//toxin biosynthetic process;GO:0009987//cellular process;GO:0018081//peptide cross-linking via lanthionine or 3-methyl-lanthionine;GO:0018193//peptidyl-amino acid modification;GO:0023052//signaling;GO:0050789//regulation of biological pr…
	A025131	Chr24	16900082	16902683	12862	Chr24_16888520	Chr24	65.464	4.99588	Chr24_16888520	65.463	16888520	myl1	KAE8278520.1 Long-chain specific acyl-CoA dehydrogenase, mitochondrial [Larimichthys crocea]	-	-	-	-	-	GO:0005509//calcium ion binding	-
	A025132	Chr24	16904746	16907376	17541	Chr24_16888520	Chr24	65.464	4.99588	Chr24_16888520	65.463	16888520	Acadl	TMS11774.1 hypothetical protein E3U43_019165 [Larimichthys crocea]	Metabolism;Organismal Systems;Metabolism;Metabolism	Global and overview maps;Endocrine system;Global and overview maps;Lipid metabolism	ko01100//Metabolic pathways;ko03320//PPAR signaling pathway;ko01212//Fatty acid metabolism;ko00071//Fatty acid degradation	K00255;K00255;K00255;K00255	GO:0005575//cellular_component;GO:0005622//intracellular;GO:0005623//cell;GO:0005737//cytoplasm;GO:0005739//mitochondrion;GO:0005740//mitochondrial envelope;GO:0005759//mitochondrial matrix;GO:0016020//membrane;GO:0031090//organelle membrane;GO:0031966//mitochondrial membrane;GO:0031967//organelle envelope;GO:0031974//membrane-enclosed lumen;GO:0031975//envelope;GO:0043226//organelle;GO:0043227//…	GO:0000062//fatty-acyl-CoA binding;GO:0000166//nucleotide binding;GO:0003674//molecular_function;GO:0003824//catalytic activity;GO:0003995//acyl-CoA dehydrogenase activity;GO:0003997//acyl-CoA oxidase activity;GO:0004466//long-chain-acyl-CoA dehydrogenase activity;GO:0005488//binding;GO:0016401//palmitoyl-CoA oxidase activity;GO:0016491//oxidoreductase activity;GO:0016627//oxidoreductase activity…	GO:0001659//temperature homeostasis;GO:0001676//long-chain fatty acid metabolic process;GO:0006082//organic acid metabolic process;GO:0006575//cellular modified amino acid metabolic process;GO:0006577//amino-acid betaine metabolic process;GO:0006579//amino-acid betaine catabolic process;GO:0006629//lipid metabolic process;GO:0006631//fatty acid metabolic process;GO:0006635//fatty acid beta-oxidat…
	A025133	Chr24	16938725	16953092	57388	Chr24_16888520	Chr24	65.464	4.99588	Chr24_16888520	65.463	16888520	Map2	XP_027147208.1 microtubule-associated protein 2 isoform X3 [Larimichthys crocea]	-	-	-	-	-	GO:0015631//tubulin binding	-
	A025134	Chr24	16955890	16988117	-66320	Chr24_16888520	Chr24	65.464	4.99588	Chr24_17038323	65.88	17038323	Unc80	XP_019133138.1 protein unc-80 homolog isoform X18 [Larimichthys crocea]	-	-	-	-	GO:0005575//cellular_component;GO:0005623//cell;GO:0005886//plasma membrane;GO:0016020//membrane;GO:0016021//integral component of membrane;GO:0030424//axon;GO:0031224//intrinsic component of membrane;GO:0032991//macromolecular complex;GO:0034702//ion channel complex;GO:0034703//cation channel complex;GO:0042995//cell projection;GO:0043005//neuron projection;GO:0044425//membrane part;GO:0044464//…	GO:0003674//molecular_function;GO:0005215//transporter activity;GO:0005216//ion channel activity;GO:0005261//cation channel activity;GO:0008324//cation transmembrane transporter activity;GO:0015075//ion transmembrane transporter activity;GO:0015267//channel activity;GO:0015318//inorganic solute uptake transmembrane transporter activity;GO:0022803//passive transmembrane transporter activity;GO:002…	GO:0006810//transport;GO:0006811//ion transport;GO:0006812//cation transport;GO:0008150//biological_process;GO:0034220//ion transmembrane transport;GO:0040012//regulation of locomotion;GO:0040017//positive regulation of locomotion;GO:0042221//response to chemical;GO:0042493//response to drug;GO:0042592//homeostatic process;GO:0048518//positive regulation of biological process;GO:0048878//chemical…
	A025135	Chr24	17009947	17013367	-26666	Chr24_16888520	Chr24	65.464	4.99588	Chr24_17038323	65.88	17038323	SLC5A7	XP_027147229.1 high-affinity choline transporter 1 [Larimichthys crocea]	Organismal Systems;Human Diseases	Nervous system;Cancers	ko04725//Cholinergic synapse;ko05231//Choline metabolism in cancer	K14387;K14387	GO:0005887//integral component of plasma membrane;GO:0016020//membrane	GO:0005298//proline:sodium symporter activity;GO:0015370//solute:sodium symporter activity;GO:0022857//transmembrane transporter activity	GO:0006810//transport;GO:0015824//proline transport;GO:0055085//transmembrane transport
	A025136	Chr24	17015092	17018906	-21324	Chr24_16888520	Chr24	65.464	4.99588	Chr24_17038323	65.88	17038323	SLC5A7	KAE8278525.1 Oxysterol-binding protein-related protein 11 [Larimichthys crocea]	Organismal Systems;Human Diseases	Nervous system;Cancers	ko04725//Cholinergic synapse;ko05231//Choline metabolism in cancer	K14387;K14387	GO:0005887//integral component of plasma membrane;GO:0016020//membrane	GO:0005298//proline:sodium symporter activity;GO:0015370//solute:sodium symporter activity;GO:0015498//pantothenate:sodium symporter activity;GO:0022857//transmembrane transporter activity	GO:0006810//transport;GO:0015824//proline transport;GO:0015887//pantothenate transmembrane transport;GO:0015937//coenzyme A biosynthetic process;GO:0055085//transmembrane transport
	A025137	Chr24	17019817	17032196	-12317	Chr24_16888520	Chr24	65.464	4.99588	Chr24_17038323	65.88	17038323	OSBPL11	TKS66642.1 Oxysterol-binding protein-related protein 11 [Collichthys lucidus]	-	-	-	-	GO:0005575//cellular_component;GO:0005622//intracellular;GO:0005623//cell;GO:0005634//nucleus;GO:0005654//nucleoplasm;GO:0005737//cytoplasm;GO:0005768//endosome;GO:0005770//late endosome;GO:0005794//Golgi apparatus;GO:0005887//integral component of plasma membrane;GO:0010008//endosome membrane;GO:0012505//endomembrane system;GO:0016020//membrane;GO:0031090//organelle membrane;GO:0031410//cytoplas…	GO:0003674//molecular_function;GO:0005298//proline:sodium symporter activity;GO:0005488//binding;GO:0008289//lipid binding;GO:0015370//solute:sodium symporter activity;GO:0015498//pantothenate:sodium symporter activity;GO:0022857//transmembrane transporter activity	GO:0006810//transport;GO:0006869//lipid transport;GO:0008150//biological_process;GO:0009987//cellular process;GO:0010876//lipid localization;GO:0010883//regulation of lipid storage;GO:0010884//positive regulation of lipid storage;GO:0010889//regulation of sequestering of triglyceride;GO:0010890//positive regulation of sequestering of triglyceride;GO:0015824//proline transport;GO:0015887//pantothe…
	A025138	Chr24	17034169	17037516	-2481	Chr24_16888520	Chr24	65.464	4.99588	Chr24_17038323	65.88	17038323	Gpd1	XP_010741176.1 glycerol-3-phosphate dehydrogenase [NAD(+)], cytoplasmic [Larimichthys crocea]	Metabolism	Lipid metabolism	ko00564//Glycerophospholipid metabolism	K00006	-	GO:0004367//glycerol-3-phosphate dehydrogenase [NAD+] activity;GO:0016616//oxidoreductase activity, acting on the CH-OH group of donors, NAD or NADP as acceptor;GO:0051287//NAD binding	GO:0005975//carbohydrate metabolic process;GO:0046168//glycerol-3-phosphate catabolic process;GO:0055114//oxidation-reduction process
	A025139	Chr24	17038545	17041045	1472	Chr24_16888520	Chr24	65.464	4.99588	Chr24_17038323	65.88	17038323	--	-	-	-	-	-	-	-	-
	A025140	Chr24	17048435	17050482	11135	Chr24_16888520	Chr24	65.464	4.99588	Chr24_17038323	65.88	17038323	--	KAE8277244.1 hypothetical protein D5F01_LYC24898 [Larimichthys crocea]	-	-	-	-	-	-	-
	A025141	Chr24	17060341	17163730	-55497	Chr24_16888520	Chr24	65.464	4.99588	Chr24_17167532	66.297	17167532	NCKAP5	XP_027147176.1 nck-associated protein 5 isoform X3 [Larimichthys crocea]	-	-	-	-	-	GO:0003677//DNA binding;GO:0003700//transcription factor activity, sequence-specific DNA binding;GO:0016987//sigma factor activity	GO:0006352//DNA-templated transcription, initiation;GO:0006355//regulation of transcription, DNA-templated
	A025142	Chr24	17165441	17171647	1012	Chr24_16888520	Chr24	65.464	4.99588	Chr24_17167532	66.297	17167532	LYPD1	KAE8278527.1 Nck-associated protein 5 [Larimichthys crocea]	-	-	-	-	-	-	-
	A025143	Chr24	17178721	17182731	13194	Chr24_16888520	Chr24	65.464	4.99588	Chr24_17167532	66.297	17167532	actr3	XP_019128901.1 actin-related protein 3 [Larimichthys crocea]	Cellular Processes;Human Diseases	Cellular community - eukaryotes;Infectious disease: bacterial	ko04530//Tight junction;ko05135//Yersinia infection	K18584;K18584	GO:0005575//cellular_component;GO:0005622//intracellular;GO:0005623//cell;GO:0005737//cytoplasm;GO:0005856//cytoskeleton;GO:0005885//Arp2/3 protein complex;GO:0015629//actin cytoskeleton;GO:0032991//macromolecular complex;GO:0043226//organelle;GO:0043228//non-membrane-bounded organelle;GO:0043229//intracellular organelle;GO:0043232//intracellular non-membrane-bounded organelle;GO:0044422//organel…	GO:0000166//nucleotide binding;GO:0003674//molecular_function;GO:0003779//actin binding;GO:0005488//binding;GO:0005515//protein binding;GO:0005524//ATP binding;GO:0008092//cytoskeletal protein binding;GO:0008144//drug binding;GO:0017076//purine nucleotide binding;GO:0030554//adenyl nucleotide binding;GO:0032553//ribonucleotide binding;GO:0032555//purine ribonucleotide binding;GO:0032559//adenyl r…	GO:0006996//organelle organization;GO:0007010//cytoskeleton organization;GO:0007015//actin filament organization;GO:0008064//regulation of actin polymerization or depolymerization;GO:0008150//biological_process;GO:0009987//cellular process;GO:0010638//positive regulation of organelle organization;GO:0016043//cellular component organization;GO:0030029//actin filament-based process;GO:0030036//acti…
	A025144	Chr24	17183634	17187073	17821	Chr24_16888520	Chr24	65.464	4.99588	Chr24_17167532	66.297	17167532	tmem182	XP_010741181.2 transmembrane protein 182 [Larimichthys crocea]	-	-	-	-	GO:0016021//integral component of membrane	-	-
	A025145	Chr24	17189926	17211564	33213	Chr24_16888520	Chr24	65.464	4.99588	Chr24_17167532	66.297	17167532	--	-	-	-	-	-	-	-	-
	A025146	Chr24	17213503	17214603	46521	Chr24_16888520	Chr24	65.464	4.99588	Chr24_17167532	66.297	17167532	--	-	-	-	-	-	-	-	-
	A025147	Chr24	17227270	17231159	-34100	Chr24_16888520	Chr24	65.464	4.99588	Chr24_17263314	66.713	17263314	--	-	-	-	-	-	-	-	-
	A025148	Chr24	17248702	17249309	-14309	Chr24_16888520	Chr24	65.464	4.99588	Chr24_17263314	66.713	17263314	--	-	-	-	-	-	-	-	-
	A025149	Chr24	17257928	17269175	237	Chr24_16888520	Chr24	65.464	4.99588	Chr24_17263314	66.713	17263314	--	-	-	-	-	-	-	-	-
	A025150	Chr24	17321317	17375606	13631	Chr24_16888520	Chr24	65.464	4.99588	Chr24_17334830	67.13	17334830	--	-	-	-	-	-	-	-	-
	A025151	Chr24	17400424	17431310	25456	Chr24_16888520	Chr24	65.464	4.99588	Chr24_17390411	67.547	17390411	--	-	-	-	-	-	-	-	-
	A025152	Chr24	17450067	17460937	-12033	Chr24_16888520	Chr24	65.464	4.99588	Chr24_17467535	67.964	17467535	pou3f3b	XP_010741170.1 POU domain, class 3, transcription factor 3-B [Larimichthys crocea]	-	-	-	-	GO:0005575//cellular_component;GO:0005622//intracellular;GO:0005623//cell;GO:0005634//nucleus;GO:0043226//organelle;GO:0043227//membrane-bounded organelle;GO:0043229//intracellular organelle;GO:0043231//intracellular membrane-bounded organelle;GO:0044424//intracellular part;GO:0044464//cell part	GO:0003674//molecular_function;GO:0003676//nucleic acid binding;GO:0003677//DNA binding;GO:0003700//transcription factor activity, sequence-specific DNA binding;GO:0005488//binding;GO:0043565//sequence-specific DNA binding;GO:0097159//organic cyclic compound binding;GO:1901363//heterocyclic compound binding	GO:0006139//nucleobase-containing compound metabolic process;GO:0006351//transcription, DNA-templated;GO:0006355//regulation of transcription, DNA-templated;GO:0006357//regulation of transcription from RNA polymerase II promoter;GO:0006725//cellular aromatic compound metabolic process;GO:0006807//nitrogen compound metabolic process;GO:0007275//multicellular organism development;GO:0007399//nervou…
	A025153	Chr24	17469367	17481190	7743	Chr24_16888520	Chr24	65.464	4.99588	Chr24_17467535	67.964	17467535	MRPS9	XP_010741169.3 28S ribosomal protein S9, mitochondrial isoform X1 [Larimichthys crocea]	Genetic Information Processing	Translation	ko03010//Ribosome	K02996	GO:0000313//organellar ribosome;GO:0000314//organellar small ribosomal subunit;GO:0005575//cellular_component;GO:0005622//intracellular;GO:0005623//cell;GO:0005634//nucleus;GO:0005730//nucleolus;GO:0005737//cytoplasm;GO:0005739//mitochondrion;GO:0005740//mitochondrial envelope;GO:0005743//mitochondrial inner membrane;GO:0005759//mitochondrial matrix;GO:0005761//mitochondrial ribosome;GO:0005763//…	GO:0003674//molecular_function;GO:0003676//nucleic acid binding;GO:0003723//RNA binding;GO:0003735//structural constituent of ribosome;GO:0005198//structural molecule activity;GO:0005488//binding;GO:0097159//organic cyclic compound binding;GO:1901363//heterocyclic compound binding	GO:0000462//maturation of SSU-rRNA from tricistronic rRNA transcript (SSU-rRNA, 5.8S rRNA, LSU-rRNA);GO:0006139//nucleobase-containing compound metabolic process;GO:0006364//rRNA processing;GO:0006396//RNA processing;GO:0006412//translation;GO:0006414//translational elongation;GO:0006415//translational termination;GO:0006518//peptide metabolic process;GO:0006725//cellular aromatic compound metabo…
	A025154	Chr24	17482076	17492109	19557	Chr24_16888520	Chr24	65.464	4.99588	Chr24_17467535	67.964	17467535	slain1	XP_019132318.1 SLAIN motif-containing protein 1-like isoform X1 [Larimichthys crocea]	-	-	-	-	-	-	-
	A025155	Chr24	17493782	17499622	29167	Chr24_16888520	Chr24	65.464	4.99588	Chr24_17467535	67.964	17467535	FAM171B	XP_019132312.1 protein FAM171B [Larimichthys crocea]	-	-	-	-	GO:0005575//cellular_component;GO:0016020//membrane;GO:0016021//integral component of membrane;GO:0031224//intrinsic component of membrane;GO:0044425//membrane part	GO:0005247//voltage-gated chloride channel activity	GO:0006821//chloride transport;GO:0055085//transmembrane transport
	A025156	Chr24	17502195	17502863	34994	Chr24_16888520	Chr24	65.464	4.99588	Chr24_17467535	67.964	17467535	--	XP_027147228.1 E3 ubiquitin-protein ligase ZSWIM2 [Larimichthys crocea]	-	-	-	-	GO:0005575//cellular_component;GO:0005576//extracellular region;GO:0005618//cell wall;GO:0005623//cell;GO:0030312//external encapsulating structure;GO:0044464//cell part;GO:0071944//cell periphery	GO:0003674//molecular_function;GO:0003824//catalytic activity;GO:0004842//ubiquitin-protein transferase activity;GO:0005488//binding;GO:0005515//protein binding;GO:0008270//zinc ion binding;GO:0016740//transferase activity;GO:0019787//ubiquitin-like protein transferase activity;GO:0043167//ion binding;GO:0043169//cation binding;GO:0043621//protein self-association;GO:0046872//metal ion binding;GO…	GO:0000209//protein polyubiquitination;GO:0006464//cellular protein modification process;GO:0006807//nitrogen compound metabolic process;GO:0006915//apoptotic process;GO:0008150//biological_process;GO:0008152//metabolic process;GO:0008219//cell death;GO:0009966//regulation of signal transduction;GO:0009967//positive regulation of signal transduction;GO:0009987//cellular process;GO:0010646//regula…
	A025157	Chr24	17503119	17505432	36740	Chr24_16888520	Chr24	65.464	4.99588	Chr24_17467535	67.964	17467535	Zswim2	XP_027147228.1 E3 ubiquitin-protein ligase ZSWIM2 [Larimichthys crocea]	-	-	-	-	GO:0005575//cellular_component;GO:0005576//extracellular region;GO:0005618//cell wall;GO:0005623//cell;GO:0030312//external encapsulating structure;GO:0044464//cell part;GO:0071944//cell periphery	GO:0003674//molecular_function;GO:0003824//catalytic activity;GO:0004842//ubiquitin-protein transferase activity;GO:0005488//binding;GO:0005515//protein binding;GO:0008270//zinc ion binding;GO:0016740//transferase activity;GO:0019787//ubiquitin-like protein transferase activity;GO:0043167//ion binding;GO:0043169//cation binding;GO:0043621//protein self-association;GO:0046872//metal ion binding;GO…	GO:0000209//protein polyubiquitination;GO:0006464//cellular protein modification process;GO:0006807//nitrogen compound metabolic process;GO:0006915//apoptotic process;GO:0008150//biological_process;GO:0008152//metabolic process;GO:0008219//cell death;GO:0009966//regulation of signal transduction;GO:0009967//positive regulation of signal transduction;GO:0009987//cellular process;GO:0010646//regula…
	A025158	Chr24	17509129	17533607	53833	Chr24_16888520	Chr24	65.464	4.99588	Chr24_17467535	67.964	17467535	Nlrc5	XP_018526109.1 PREDICTED: uncharacterized protein LOC108879369 isoform X1 [Lates calcarifer]	-	-	-	-	-	GO:0004074//biliverdin reductase activity;GO:0005515//protein binding;GO:0005524//ATP binding;GO:0008134//transcription factor binding;GO:0008270//zinc ion binding;GO:0008336//gamma-butyrobetaine dioxygenase activity;GO:0016301//kinase activity;GO:0016887//ATPase activity	GO:0006355//regulation of transcription, DNA-templated;GO:0042167//heme catabolic process;GO:0042981//regulation of apoptotic process;GO:0055114//oxidation-reduction process
	A025159	Chr24	17534529	17539596	69527	Chr24_16888520	Chr24	65.464	4.99588	Chr24_17467535	67.964	17467535	EPHX2	KAE8278538.1 Bifunctional epoxide hydrolase 2 Cytosolic epoxide hydrolase 2 [Larimichthys crocea]	Metabolism;Cellular Processes;Metabolism	Global and overview maps;Transport and catabolism;Lipid metabolism	ko01100//Metabolic pathways;ko04146//Peroxisome;ko00590//Arachidonic acid metabolism	K08726;K08726;K08726	GO:0005575//cellular_component;GO:0005622//intracellular;GO:0005623//cell;GO:0005737//cytoplasm;GO:0005777//peroxisome;GO:0005782//peroxisomal matrix;GO:0005829//cytosol;GO:0031907//microbody lumen;GO:0031974//membrane-enclosed lumen;GO:0042579//microbody;GO:0043226//organelle;GO:0043227//membrane-bounded organelle;GO:0043229//intracellular organelle;GO:0043231//intracellular membrane-bounded org…	GO:0000287//magnesium ion binding;GO:0003674//molecular_function;GO:0003824//catalytic activity;GO:0004301//epoxide hydrolase activity;GO:0004414//homoserine O-acetyltransferase activity;GO:0005102//receptor binding;GO:0005488//binding;GO:0005515//protein binding;GO:0008801//beta-phosphoglucomutase activity;GO:0008967//phosphoglycolate phosphatase activity;GO:0015643//toxic substance binding;GO:0…	GO:0001676//long-chain fatty acid metabolic process;GO:0002532//production of molecular mediator involved in inflammatory response;GO:0002538//arachidonic acid metabolite production involved in inflammatory response;GO:0002539//prostaglandin production involved in inflammatory response;GO:0003008//system process;GO:0003013//circulatory system process;GO:0003018//vascular process in circulatory sy…
	A025160	Chr24	17544414	17545739	77541	Chr24_16888520	Chr24	65.464	4.99588	Chr24_17467535	67.964	17467535	--	-	-	-	-	-	-	-	-
	A025161	Chr24	17545815	17549438	80091	Chr24_16888520	Chr24	65.464	4.99588	Chr24_17467535	67.964	17467535	CLCN4	XP_027147223.1 H(+)/Cl(-) exchange transporter 4 [Larimichthys crocea]	-	-	-	-	GO:0005575//cellular_component;GO:0005622//intracellular;GO:0005623//cell;GO:0005737//cytoplasm;GO:0005768//endosome;GO:0005769//early endosome;GO:0005770//late endosome;GO:0005783//endoplasmic reticulum;GO:0005789//endoplasmic reticulum membrane;GO:0005886//plasma membrane;GO:0005887//integral component of plasma membrane;GO:0009898//cytoplasmic side of plasma membrane;GO:0010008//endosome membr…	GO:0000166//nucleotide binding;GO:0003674//molecular_function;GO:0003938//IMP dehydrogenase activity;GO:0004122//cystathionine beta-synthase activity;GO:0005215//transporter activity;GO:0005216//ion channel activity;GO:0005244//voltage-gated ion channel activity;GO:0005247//voltage-gated chloride channel activity;GO:0005253//anion channel activity;GO:0005254//chloride channel activity;GO:0005488/…	GO:0006810//transport;GO:0006811//ion transport;GO:0006820//anion transport;GO:0006821//chloride transport;GO:0008150//biological_process;GO:0009152//purine ribonucleotide biosynthetic process;GO:0015698//inorganic anion transport;GO:0015837//amine transport;GO:0019344//cysteine biosynthetic process;GO:0034220//ion transmembrane transport;GO:0051179//localization;GO:0051234//establishment of loca…
	A025162	Chr24	17551970	17554989	85944	Chr24_16888520	Chr24	65.464	4.99588	Chr24_17467535	67.964	17467535	Pde9	XP_019132324.1 high affinity cGMP-specific 3',5'-cyclic phosphodiesterase 9A isoform X1 [Larimichthys crocea]	Metabolism;Metabolism	Global and overview maps;Nucleotide metabolism	ko01100//Metabolic pathways;ko00230//Purine metabolism	K13761;K13761	-	GO:0004114//3',5'-cyclic-nucleotide phosphodiesterase activity	GO:0007165//signal transduction
	A025163	Chr24	17557423	17574491	98422	Chr24_16888520	Chr24	65.464	4.99588	Chr24_17467535	67.964	17467535	clasp1-a	TMS11819.1 hypothetical protein E3U43_019210 [Larimichthys crocea]	-	-	-	-	GO:0030117//membrane coat	GO:0005515//protein binding	GO:0006886//intracellular protein transport;GO:0016192//vesicle-mediated transport
	A025164	Chr24	17575207	17575719	107928	Chr24_16888520	Chr24	65.464	4.99588	Chr24_17467535	67.964	17467535	--	-	-	-	-	-	-	-	-
	A025165	Chr24	17576837	17587812	114789	Chr24_16888520	Chr24	65.464	4.99588	Chr24_17467535	67.964	17467535	clasp1b	TMS01459.1 hypothetical protein E3U43_017819 [Larimichthys crocea]	-	-	-	-	GO:0030117//membrane coat	GO:0004674//protein serine/threonine kinase activity;GO:0005515//protein binding	GO:0006886//intracellular protein transport;GO:0016192//vesicle-mediated transport
	A025166	Chr24	17591671	17597260	126930	Chr24_16888520	Chr24	65.464	4.99588	Chr24_17467535	67.964	17467535	--	-	-	-	-	-	-	-	-
	A025167	Chr24	17603516	17630448	149447	Chr24_16888520	Chr24	65.464	4.99588	Chr24_17467535	67.964	17467535	Gli2	TMS11503.1 hypothetical protein E3U43_018894 [Larimichthys crocea]	Human Diseases;Environmental Information Processing;Human Diseases;Environmental Information Processing	Cancers;Signal transduction;Cancers;Signal transduction	ko05200//Pathways in cancer;ko04390//Hippo signaling pathway;ko05217//Basal cell carcinoma;ko04340//Hedgehog signaling pathway	K16798;K16798;K16798;K16798	-	-	-
	A025168	Chr24	17632442	17632950	165161	Chr24_16888520	Chr24	65.464	4.99588	Chr24_17467535	67.964	17467535	--	-	-	-	-	-	-	-	-
	A025169	Chr24	17640447	17658652	182014	Chr24_16888520	Chr24	65.464	4.99588	Chr24_17467535	67.964	17467535	--	KAE8278544.1 hypothetical protein D5F01_LYC23449 [Larimichthys crocea]	-	-	-	-	-	-	-
	A025170	Chr24	17682476	17714782	231094	Chr24_16888520	Chr24	65.464	4.99588	Chr24_17467535	67.964	17467535	--	KAE8277493.1 hypothetical protein D5F01_LYC24562 [Larimichthys crocea]	-	-	-	-	-	GO:0003674//molecular_function	GO:0030436//asexual sporulation
	A025171	Chr24	17717101	17728191	255111	Chr24_16888520	Chr24	65.464	4.99588	Chr24_17467535	67.964	17467535	--	-	-	-	-	-	GO:0005634//nucleus	GO:0003700//transcription factor activity, sequence-specific DNA binding	GO:0006355//regulation of transcription, DNA-templated
	A025172	Chr24	17733549	17735580	267029	Chr24_16888520	Chr24	65.464	4.99588	Chr24_17467535	67.964	17467535	INHBB	TKS66672.1 Inhibin beta B chain [Collichthys lucidus]	Environmental Information Processing;Cellular Processes;Environmental Information Processing	Signaling molecules and interaction;Cellular community - eukaryotes;Signal transduction	ko04060//Cytokine-cytokine receptor interaction;ko04550//Signaling pathways regulating pluripotency of stem cells;ko04350//TGF-beta signaling pathway	K22687;K22687;K22687	GO:0005575//cellular_component;GO:0005576//extracellular region;GO:0005615//extracellular space;GO:0005622//intracellular;GO:0005623//cell;GO:0005737//cytoplasm;GO:0032991//macromolecular complex;GO:0043511//inhibin complex;GO:0043513//inhibin B complex;GO:0044421//extracellular region part;GO:0044424//intracellular part;GO:0044444//cytoplasmic part;GO:0044464//cell part;GO:0048471//perinuclear r…	GO:0003674//molecular_function;GO:0005102//receptor binding;GO:0005125//cytokine activity;GO:0005126//cytokine receptor binding;GO:0005160//transforming growth factor beta receptor binding;GO:0005179//hormone activity;GO:0005488//binding;GO:0005515//protein binding;GO:0008083//growth factor activity;GO:0030545//receptor regulator activity;GO:0034711//inhibin binding;GO:0042802//identical protein …	GO:0000003//reproduction;GO:0001541//ovarian follicle development;GO:0001654//eye development;GO:0001817//regulation of cytokine production;GO:0001818//negative regulation of cytokine production;GO:0001932//regulation of protein phosphorylation;GO:0001934//positive regulation of protein phosphorylation;GO:0002791//regulation of peptide secretion;GO:0002792//negative regulation of peptide secretio…
	A025173	Chr24	17737034	17738127	270045	Chr24_16888520	Chr24	65.464	4.99588	Chr24_17467535	67.964	17467535	INHBB	TKS66671.1 Inhibin beta B chain [Collichthys lucidus]	Environmental Information Processing;Cellular Processes;Environmental Information Processing	Signaling molecules and interaction;Cellular community - eukaryotes;Signal transduction	ko04060//Cytokine-cytokine receptor interaction;ko04550//Signaling pathways regulating pluripotency of stem cells;ko04350//TGF-beta signaling pathway	K22687;K22687;K22687	GO:0005575//cellular_component;GO:0005576//extracellular region;GO:0005615//extracellular space;GO:0005622//intracellular;GO:0005623//cell;GO:0005737//cytoplasm;GO:0032991//macromolecular complex;GO:0043511//inhibin complex;GO:0043513//inhibin B complex;GO:0044421//extracellular region part;GO:0044424//intracellular part;GO:0044444//cytoplasmic part;GO:0044464//cell part;GO:0048471//perinuclear r…	GO:0003674//molecular_function;GO:0005102//receptor binding;GO:0005125//cytokine activity;GO:0005126//cytokine receptor binding;GO:0005160//transforming growth factor beta receptor binding;GO:0005179//hormone activity;GO:0005488//binding;GO:0005515//protein binding;GO:0008083//growth factor activity;GO:0030545//receptor regulator activity;GO:0034711//inhibin binding;GO:0042802//identical protein …	GO:0000003//reproduction;GO:0001541//ovarian follicle development;GO:0001654//eye development;GO:0001817//regulation of cytokine production;GO:0001818//negative regulation of cytokine production;GO:0001932//regulation of protein phosphorylation;GO:0001934//positive regulation of protein phosphorylation;GO:0002791//regulation of peptide secretion;GO:0002792//negative regulation of peptide secretio…
	A025174	Chr24	17741670	17742444	274522	Chr24_16888520	Chr24	65.464	4.99588	Chr24_17467535	67.964	17467535	Ralb	XP_010744579.1 ras-related protein ralB-A [Larimichthys crocea]	Human Diseases;Environmental Information Processing;Environmental Information Processing;Environmental Information Processing;Human Diseases;Human Diseases	Cancers;Signal transduction;Signal transduction;Signal transduction;Cancers;Cancers	ko05200//Pathways in cancer;ko04015//Rap1 signaling pathway;ko04014//Ras signaling pathway;ko04072//Phospholipase D signaling pathway;ko05210//Colorectal cancer;ko05212//Pancreatic cancer	K07835;K07835;K07835;K07835;K07835;K07835	GO:0000145//exocyst;GO:0005575//cellular_component;GO:0005622//intracellular;GO:0005623//cell;GO:0005737//cytoplasm;GO:0005773//vacuole;GO:0005776//autophagosome;GO:0005829//cytosol;GO:0005886//plasma membrane;GO:0005938//cell cortex;GO:0016020//membrane;GO:0030496//midbody;GO:0032991//macromolecular complex;GO:0043226//organelle;GO:0043227//membrane-bounded organelle;GO:0043229//intracellular or…	GO:0000166//nucleotide binding;GO:0001882//nucleoside binding;GO:0001883//purine nucleoside binding;GO:0003674//molecular_function;GO:0003824//catalytic activity;GO:0003924//GTPase activity;GO:0004672//protein kinase activity;GO:0004713//protein tyrosine kinase activity;GO:0005488//binding;GO:0005515//protein binding;GO:0005525//GTP binding;GO:0016301//kinase activity;GO:0016462//pyrophosphatase …	GO:0001928//regulation of exocyst assembly;GO:0001932//regulation of protein phosphorylation;GO:0001934//positive regulation of protein phosphorylation;GO:0006400//tRNA modification;GO:0006412//translation;GO:0006464//cellular protein modification process;GO:0006468//protein phosphorylation;GO:0006793//phosphorus metabolic process;GO:0006796//phosphate-containing compound metabolic process;GO:000…
	A025175	Chr24	17745074	17746093	278048	Chr24_16888520	Chr24	65.464	4.99588	Chr24_17467535	67.964	17467535	Faim	XP_027147235.1 fas apoptotic inhibitory molecule 1 [Larimichthys crocea]	-	-	-	-	-	-	GO:0043066//negative regulation of apoptotic process
	A025176	Chr24	17748559	17751904	282696	Chr24_16888520	Chr24	65.464	4.99588	Chr24_17467535	67.964	17467535	AGAP1	KAB5584409.1 hypothetical protein PHYPO_G00107220 [Pangasianodon hypophthalmus]	Cellular Processes	Transport and catabolism	ko04144//Endocytosis	K12491	-	-	-
	A025177	Chr24	17756890	17757413	289616	Chr24_16888520	Chr24	65.464	4.99588	Chr24_17467535	67.964	17467535	--	-	-	-	-	-	-	-	-
	A025178	Chr24	17762618	17763208	295378	Chr24_16888520	Chr24	65.464	4.99588	Chr24_17467535	67.964	17467535	--	-	-	-	-	-	-	-	-
	A025179	Chr24	17766824	17814851	323302	Chr24_16888520	Chr24	65.464	4.99588	Chr24_17467535	67.964	17467535	AGAP1	XP_027147220.1 arf-GAP with GTPase, ANK repeat and PH domain-containing protein 1 isoform X3 [Larimichthys crocea]	Cellular Processes	Transport and catabolism	ko04144//Endocytosis	K12491	GO:0005575//cellular_component;GO:0005622//intracellular;GO:0005623//cell;GO:0005737//cytoplasm;GO:0005829//cytosol;GO:0044424//intracellular part;GO:0044444//cytoplasmic part;GO:0044464//cell part	GO:0000166//nucleotide binding;GO:0001882//nucleoside binding;GO:0001883//purine nucleoside binding;GO:0003674//molecular_function;GO:0003824//catalytic activity;GO:0003924//GTPase activity;GO:0005096//GTPase activator activity;GO:0005488//binding;GO:0005525//GTP binding;GO:0005543//phospholipid binding;GO:0008047//enzyme activator activity;GO:0008289//lipid binding;GO:0016462//pyrophosphatase ac…	GO:0006810//transport;GO:0008104//protein localization;GO:0008150//biological_process;GO:0015031//protein transport;GO:0015833//peptide transport;GO:0033036//macromolecule localization;GO:0042886//amide transport;GO:0043085//positive regulation of catalytic activity;GO:0043087//regulation of GTPase activity;GO:0043547//positive regulation of GTPase activity;GO:0044093//positive regulation of mole…
	A025180	Chr24	17816217	17816836	348991	Chr24_16888520	Chr24	65.464	4.99588	Chr24_17467535	67.964	17467535	--	-	-	-	-	-	GO:0016020//membrane	GO:0003700//transcription factor activity, sequence-specific DNA binding	GO:0006355//regulation of transcription, DNA-templated
	A025181	Chr24	17817018	17822452	352200	Chr24_16888520	Chr24	65.464	4.99588	Chr24_17467535	67.964	17467535	--	-	-	-	-	-	-	-	-
	A025182	Chr24	17822841	17837443	362607	Chr24_16888520	Chr24	65.464	4.99588	Chr24_17467535	67.964	17467535	AGAP1	KAE8278549.1 Arf-GAP with GTPase, ANK repeat and PH domain-containing protein 1 [Larimichthys crocea]	Cellular Processes	Transport and catabolism	ko04144//Endocytosis	K12491	GO:0005575//cellular_component;GO:0005622//intracellular;GO:0005623//cell;GO:0005737//cytoplasm;GO:0005829//cytosol;GO:0044424//intracellular part;GO:0044444//cytoplasmic part;GO:0044464//cell part	GO:0000166//nucleotide binding;GO:0001882//nucleoside binding;GO:0001883//purine nucleoside binding;GO:0003674//molecular_function;GO:0003824//catalytic activity;GO:0003924//GTPase activity;GO:0005096//GTPase activator activity;GO:0005488//binding;GO:0005515//protein binding;GO:0005525//GTP binding;GO:0005543//phospholipid binding;GO:0008047//enzyme activator activity;GO:0008289//lipid binding;GO…	GO:0006810//transport;GO:0008104//protein localization;GO:0008150//biological_process;GO:0015031//protein transport;GO:0015833//peptide transport;GO:0033036//macromolecule localization;GO:0042886//amide transport;GO:0043085//positive regulation of catalytic activity;GO:0043087//regulation of GTPase activity;GO:0043547//positive regulation of GTPase activity;GO:0044093//positive regulation of mole…
	A025183	Chr24	17845507	17847559	378998	Chr24_16888520	Chr24	65.464	4.99588	Chr24_17467535	67.964	17467535	GBX2	TKS83093.1 Homeobox protein GBX-2 [Collichthys lucidus]	-	-	-	-	GO:0005575//cellular_component;GO:0005622//intracellular;GO:0005623//cell;GO:0005634//nucleus;GO:0043226//organelle;GO:0043227//membrane-bounded organelle;GO:0043229//intracellular organelle;GO:0043231//intracellular membrane-bounded organelle;GO:0044424//intracellular part;GO:0044464//cell part	GO:0000976//transcription regulatory region sequence-specific DNA binding;GO:0000977//RNA polymerase II regulatory region sequence-specific DNA binding;GO:0000979//RNA polymerase II core promoter sequence-specific DNA binding;GO:0000981//RNA polymerase II transcription factor activity, sequence-specific DNA binding;GO:0000988//transcription factor activity, protein binding;GO:0000989//transcripti…	GO:0000902//cell morphogenesis;GO:0000904//cell morphogenesis involved in differentiation;GO:0001525//angiogenesis;GO:0001568//blood vessel development;GO:0001569//patterning of blood vessels;GO:0001667//ameboidal-type cell migration;GO:0001755//neural crest cell migration;GO:0001763//morphogenesis of a branching structure;GO:0001944//vasculature development;GO:0002009//morphogenesis of an epithe…
	A025184	Chr24	17856880	17857281	389545	Chr24_16888520	Chr24	65.464	4.99588	Chr24_17467535	67.964	17467535	--	-	-	-	-	-	-	-	-
	A025185	Chr24	17866778	17876370	404039	Chr24_16888520	Chr24	65.464	4.99588	Chr24_17467535	67.964	17467535	--	XP_027147627.1 zinc finger protein 84 [Larimichthys crocea]	Human Diseases	Infectious diseases	ko05168//Herpes simplex infection	K09228	GO:0005575//cellular_component;GO:0005622//intracellular;GO:0005623//cell;GO:0005634//nucleus;GO:0043226//organelle;GO:0043227//membrane-bounded organelle;GO:0043229//intracellular organelle;GO:0043231//intracellular membrane-bounded organelle;GO:0044424//intracellular part;GO:0044464//cell part	GO:0003674//molecular_function;GO:0003676//nucleic acid binding;GO:0005488//binding;GO:0097159//organic cyclic compound binding;GO:1901363//heterocyclic compound binding	GO:0006355//regulation of transcription, DNA-templated;GO:0006357//regulation of transcription from RNA polymerase II promoter;GO:0008150//biological_process;GO:0009889//regulation of biosynthetic process;GO:0010468//regulation of gene expression;GO:0010556//regulation of macromolecule biosynthetic process;GO:0019219//regulation of nucleobase-containing compound metabolic process;GO:0019222//regu…
	A025186	Chr24	17882222	17887018	417085	Chr24_16888520	Chr24	65.464	4.99588	Chr24_17467535	67.964	17467535	--	XP_027140178.1 LOW QUALITY PROTEIN: NLR family CARD domain-containing protein 3 [Larimichthys crocea]	Organismal Systems	Immune system	ko04621//NOD-like receptor signaling pathway	K20865	-	GO:0005515//protein binding	-
	A025187	Chr24	17890572	17898424	426963	Chr24_16888520	Chr24	65.464	4.99588	Chr24_17467535	67.964	17467535	FBXO3	XP_027147317.1 F-box only protein 3 isoform X1 [Larimichthys crocea]	-	-	-	-	GO:0005575//cellular_component;GO:0005622//intracellular;GO:0005623//cell;GO:0005634//nucleus;GO:0005654//nucleoplasm;GO:0005737//cytoplasm;GO:0005829//cytosol;GO:0031974//membrane-enclosed lumen;GO:0031981//nuclear lumen;GO:0043226//organelle;GO:0043227//membrane-bounded organelle;GO:0043229//intracellular organelle;GO:0043231//intracellular membrane-bounded organelle;GO:0043233//organelle lumen…	GO:0003674//molecular_function;GO:0003824//catalytic activity;GO:0004842//ubiquitin-protein transferase activity;GO:0005515//protein binding;GO:0016740//transferase activity;GO:0019787//ubiquitin-like protein transferase activity	GO:0006464//cellular protein modification process;GO:0006508//proteolysis;GO:0006807//nitrogen compound metabolic process;GO:0008150//biological_process;GO:0008152//metabolic process;GO:0009987//cellular process;GO:0016567//protein ubiquitination;GO:0019538//protein metabolic process;GO:0032446//protein modification by small protein conjugation;GO:0036211//protein modification process;GO:0043170/…
	A025188	Chr24	17899458	17904634	434511	Chr24_16888520	Chr24	65.464	4.99588	Chr24_17467535	67.964	17467535	--	TMS11467.1 hypothetical protein E3U43_018858 [Larimichthys crocea]	-	-	-	-	-	-	-
	A025189	Chr24	17905157	17921215	445651	Chr24_16888520	Chr24	65.464	4.99588	Chr24_17467535	67.964	17467535	NHSL1	XP_027147313.1 NHS-like protein 1 isoform X1 [Larimichthys crocea]	-	-	-	-	-	-	-
	A025190	Chr24	17928578	17928900	461204	Chr24_16888520	Chr24	65.464	4.99588	Chr24_17467535	67.964	17467535	--	-	-	-	-	-	GO:0005634//nucleus	GO:0008270//zinc ion binding	-
	A025191	Chr24	17929391	17951842	473081	Chr24_16888520	Chr24	65.464	4.99588	Chr24_17467535	67.964	17467535	SH3YL1	XP_027147356.1 SH3 domain-containing YSC84-like protein 1 isoform X1 [Larimichthys crocea]	-	-	-	-	GO:0001726//ruffle;GO:0005575//cellular_component;GO:0005622//intracellular;GO:0005623//cell;GO:0005737//cytoplasm;GO:0005856//cytoskeleton;GO:0005886//plasma membrane;GO:0005938//cell cortex;GO:0015629//actin cytoskeleton;GO:0016020//membrane;GO:0030479//actin cortical patch;GO:0030863//cortical cytoskeleton;GO:0030864//cortical actin cytoskeleton;GO:0031252//cell leading edge;GO:0031253//cell p…	GO:0003674//molecular_function;GO:0003779//actin binding;GO:0005488//binding;GO:0005515//protein binding;GO:0005543//phospholipid binding;GO:0008092//cytoskeletal protein binding;GO:0008289//lipid binding;GO:0019899//enzyme binding;GO:0019902//phosphatase binding;GO:0030298//receptor signaling protein tyrosine kinase activator activity;GO:0030971//receptor tyrosine kinase binding;GO:0035091//phos…	GO:0006629//lipid metabolic process;GO:0006644//phospholipid metabolic process;GO:0006650//glycerophospholipid metabolic process;GO:0006661//phosphatidylinositol biosynthetic process;GO:0006793//phosphorus metabolic process;GO:0006796//phosphate-containing compound metabolic process;GO:0006810//transport;GO:0006897//endocytosis;GO:0006996//organelle organization;GO:0007010//cytoskeleton organizat…
	A025192	Chr24	17953627	17961335	489946	Chr24_16888520	Chr24	65.464	4.99588	Chr24_17467535	67.964	17467535	SLC22A13	XP_010749810.2 solute carrier family 22 member 13 isoform X1 [Larimichthys crocea]	-	-	-	-	GO:0005887//integral component of plasma membrane;GO:0016021//integral component of membrane	GO:0008028//monocarboxylic acid transmembrane transporter activity;GO:0015238//drug transmembrane transporter activity;GO:0015295//solute:proton symporter activity;GO:0022857//transmembrane transporter activity;GO:0042910//xenobiotic transporter activity;GO:0051119//sugar transmembrane transporter activity	GO:0006810//transport;GO:0008643//carbohydrate transport;GO:0015718//monocarboxylic acid transport;GO:0015893//drug transport;GO:0042908//xenobiotic transport;GO:0055085//transmembrane transport
	A025193	Chr24	17962148	17963094	495086	Chr24_16888520	Chr24	65.464	4.99588	Chr24_17467535	67.964	17467535	--	XP_010749805.1 uncharacterized protein C1orf115 homolog [Larimichthys crocea]	-	-	-	-	GO:0005575//cellular_component;GO:0005886//plasma membrane;GO:0016020//membrane;GO:0016021//integral component of membrane;GO:0031224//intrinsic component of membrane;GO:0044425//membrane part	GO:0004252//serine-type endopeptidase activity	GO:0006270//DNA replication initiation
	A025194	Chr24	17964156	17965851	497468	Chr24_16888520	Chr24	65.464	4.99588	Chr24_17467535	67.964	17467535	--	-	-	-	-	-	-	-	-
	A025195	Chr24	17966326	17971985	501620	Chr24_16888520	Chr24	65.464	4.99588	Chr24_17467535	67.964	17467535	TRERF1	XP_027147352.1 transcriptional-regulating factor 1 [Larimichthys crocea]	-	-	-	-	GO:0000118//histone deacetylase complex;GO:0005575//cellular_component;GO:0005622//intracellular;GO:0005623//cell;GO:0005634//nucleus;GO:0005654//nucleoplasm;GO:0005667//transcription factor complex;GO:0005730//nucleolus;GO:0005737//cytoplasm;GO:0005829//cytosol;GO:0031974//membrane-enclosed lumen;GO:0031981//nuclear lumen;GO:0032991//macromolecular complex;GO:0043226//organelle;GO:0043227//membr…	GO:0000981//RNA polymerase II transcription factor activity, sequence-specific DNA binding;GO:0001067//regulatory region nucleic acid binding;GO:0003674//molecular_function;GO:0003676//nucleic acid binding;GO:0003677//DNA binding;GO:0003700//transcription factor activity, sequence-specific DNA binding;GO:0003712//transcription cofactor activity;GO:0003713//transcription coactivator activity;GO:00…	GO:0006066//alcohol metabolic process;GO:0006139//nucleobase-containing compound metabolic process;GO:0006351//transcription, DNA-templated;GO:0006355//regulation of transcription, DNA-templated;GO:0006357//regulation of transcription from RNA polymerase II promoter;GO:0006629//lipid metabolic process;GO:0006694//steroid biosynthetic process;GO:0006706//steroid catabolic process;GO:0006707//chole…
	A025196	Chr24	17975069	17979008	509503	Chr24_16888520	Chr24	65.464	4.99588	Chr24_17467535	67.964	17467535	Lipt1	KAE8278555.1 Lipoyltransferase 1, mitochondrial [Larimichthys crocea]	Metabolism;Metabolism	Global and overview maps;Metabolism of cofactors and vitamins	ko01100//Metabolic pathways;ko00785//Lipoic acid metabolism	K10105;K10105	GO:0005575//cellular_component;GO:0005622//intracellular;GO:0005623//cell;GO:0005737//cytoplasm;GO:0005739//mitochondrion;GO:0005759//mitochondrial matrix;GO:0031974//membrane-enclosed lumen;GO:0043226//organelle;GO:0043227//membrane-bounded organelle;GO:0043229//intracellular organelle;GO:0043231//intracellular membrane-bounded organelle;GO:0043233//organelle lumen;GO:0044422//organelle part;GO:…	GO:0003674//molecular_function;GO:0003824//catalytic activity;GO:0016740//transferase activity;GO:0016746//transferase activity, transferring acyl groups;GO:0016747//transferase activity, transferring acyl groups other than amino-acyl groups;GO:0016772//transferase activity, transferring phosphorus-containing groups;GO:0016779//nucleotidyltransferase activity;GO:0016874//ligase activity;GO:001687…	GO:0006464//cellular protein modification process;GO:0006629//lipid metabolic process;GO:0006807//nitrogen compound metabolic process;GO:0008150//biological_process;GO:0008152//metabolic process;GO:0009249//protein lipoylation;GO:0009987//cellular process;GO:0010467//gene expression;GO:0018065//protein-cofactor linkage;GO:0018193//peptidyl-amino acid modification;GO:0018205//peptidyl-lysine modif…
	A025197	Chr24	17981269	17991618	518908	Chr24_16888520	Chr24	65.464	4.99588	Chr24_17467535	67.964	17467535	Eif5b	XP_019110536.2 eukaryotic translation initiation factor 5B [Larimichthys crocea]	Genetic Information Processing	Translation	ko03013//RNA transport	K03243	GO:0005575//cellular_component;GO:0005622//intracellular;GO:0005623//cell;GO:0005737//cytoplasm;GO:0005739//mitochondrion;GO:0005829//cytosol;GO:0005840//ribosome;GO:0010494//cytoplasmic stress granule;GO:0015935//small ribosomal subunit;GO:0022626//cytosolic ribosome;GO:0022627//cytosolic small ribosomal subunit;GO:0030684//preribosome;GO:0030687//preribosome, large subunit precursor;GO:0032991/…	GO:0000166//nucleotide binding;GO:0001882//nucleoside binding;GO:0001883//purine nucleoside binding;GO:0003674//molecular_function;GO:0003676//nucleic acid binding;GO:0003723//RNA binding;GO:0003743//translation initiation factor activity;GO:0003746//translation elongation factor activity;GO:0003747//translation release factor activity;GO:0003824//catalytic activity;GO:0003924//GTPase activity;GO…	GO:0000103//sulfate assimilation;GO:0000462//maturation of SSU-rRNA from tricistronic rRNA transcript (SSU-rRNA, 5.8S rRNA, LSU-rRNA);GO:0001514//selenocysteine incorporation;GO:0001732//formation of cytoplasmic translation initiation complex;GO:0002181//cytoplasmic translation;GO:0002183//cytoplasmic translational initiation;GO:0006139//nucleobase-containing compound metabolic process;GO:0006364…
	A025198	Chr24	17994022	17996949	527950	Chr24_16888520	Chr24	65.464	4.99588	Chr24_17467535	67.964	17467535	BCO1	XP_010749806.2 beta,beta-carotene 15,15'-dioxygenase isoform X2 [Larimichthys crocea]	Metabolism;Metabolism	Global and overview maps;Metabolism of cofactors and vitamins	ko01100//Metabolic pathways;ko00830//Retinol metabolism	K00515;K00515	-	GO:0016702//oxidoreductase activity, acting on single donors with incorporation of molecular oxygen, incorporation of two atoms of oxygen	GO:0055114//oxidation-reduction process
	A025199	Chr24	18000003	18034446	-548848	Chr24_16888520	Chr24	65.464	4.99588	Chr24_18566072	72.17	18566072	KALRN	XP_027147350.1 kalirin isoform X1 [Larimichthys crocea]	-	-	-	-	-	GO:0005085//guanyl-nucleotide exchange factor activity;GO:0005515//protein binding	-
	A025200	Chr24	18037767	18039311	-527533	Chr24_16888520	Chr24	65.464	4.99588	Chr24_18566072	72.17	18566072	--	-	-	-	-	-	-	-	-
	A025201	Chr24	18039394	18064731	-514010	Chr24_16888520	Chr24	65.464	4.99588	Chr24_18566072	72.17	18566072	EFR3B	TWW63890.1 Protein EFR3 -like protein B [Takifugu flavidus]	-	-	-	-	-	GO:0005515//protein binding	-
	A025202	Chr24	18065553	18069583	-498504	Chr24_16888520	Chr24	65.464	4.99588	Chr24_18566072	72.17	18566072	pomc	XP_027147539.1 pro-opiomelanocortin isoform X2 [Larimichthys crocea]	Environmental Information Processing;Environmental Information Processing;Human Diseases;Organismal Systems;Organismal Systems;Organismal Systems;Organismal Systems;Organismal Systems	Signaling molecules and interaction;Signal transduction;Endocrine and metabolic diseases;Endocrine system;Endocrine system;Endocrine system;Endocrine system;Endocrine system	ko04080//Neuroactive ligand-receptor interaction;ko04024//cAMP signaling pathway;ko04934//Cushing syndrome;ko04915//Estrogen signaling pathway;ko04925//Aldosterone synthesis and secretion;ko04916//Melanogenesis;ko04927//Cortisol synthesis and secretion;ko04920//Adipocytokine signaling pathway	K05228;K05228;K05228;K05228;K05228;K05228;K05228;K05228	-	-	-
	A025203	Chr24	18076898	18080708	-487269	Chr24_16888520	Chr24	65.464	4.99588	Chr24_18566072	72.17	18566072	--	TDH03539.1 hypothetical protein EPR50_G00164480 [Perca flavescens]	Organismal Systems	Immune system	ko04621//NOD-like receptor signaling pathway	K20865	-	GO:0005515//protein binding;GO:0046559//alpha-glucuronidase activity	GO:0045493//xylan catabolic process
	A025204	Chr24	18084086	18086256	-480901	Chr24_16888520	Chr24	65.464	4.99588	Chr24_18566072	72.17	18566072	--	-	-	-	-	-	-	-	-
	A025205	Chr24	18090089	18095775	-473140	Chr24_16888520	Chr24	65.464	4.99588	Chr24_18566072	72.17	18566072	F2	NP_001290266.1 prothrombin precursor [Larimichthys crocea]	Human Diseases;Environmental Information Processing;Cellular Processes;Human Diseases;Environmental Information Processing;Organismal Systems;Organismal Systems	Cancers;Signaling molecules and interaction;Cell motility;Infectious diseases;Signal transduction;Immune system;Immune system	ko05200//Pathways in cancer;ko04080//Neuroactive ligand-receptor interaction;ko04810//Regulation of actin cytoskeleton;ko05130//Pathogenic Escherichia coli infection;ko04072//Phospholipase D signaling pathway;ko04611//Platelet activation;ko04610//Complement and coagulation cascades	K01313;K01313;K01313;K01313;K01313;K01313;K01313	GO:0005575//cellular_component;GO:0005576//extracellular region;GO:0005615//extracellular space;GO:0005622//intracellular;GO:0005623//cell;GO:0005737//cytoplasm;GO:0005783//endoplasmic reticulum;GO:0005788//endoplasmic reticulum lumen;GO:0005794//Golgi apparatus;GO:0005796//Golgi lumen;GO:0005886//plasma membrane;GO:0009897//external side of plasma membrane;GO:0009986//cell surface;GO:0012505//en…	GO:0001530//lipopolysaccharide binding;GO:0003674//molecular_function;GO:0003824//catalytic activity;GO:0004175//endopeptidase activity;GO:0004252//serine-type endopeptidase activity;GO:0005102//receptor binding;GO:0005488//binding;GO:0005509//calcium ion binding;GO:0005515//protein binding;GO:0005539//glycosaminoglycan binding;GO:0008047//enzyme activator activity;GO:0008083//growth factor activ…	GO:0001101//response to acid chemical;GO:0001558//regulation of cell growth;GO:0001775//cell activation;GO:0001817//regulation of cytokine production;GO:0001818//negative regulation of cytokine production;GO:0001906//cell killing;GO:0001909//leukocyte mediated cytotoxicity;GO:0001932//regulation of protein phosphorylation;GO:0001934//positive regulation of protein phosphorylation;GO:0002252//immu…
	A025206	Chr24	18097329	18102206	-466305	Chr24_16888520	Chr24	65.464	4.99588	Chr24_18566072	72.17	18566072	--	XP_027147516.1 oocyte zinc finger protein XlCOF22 [Larimichthys crocea]	Human Diseases	Infectious diseases	ko05168//Herpes simplex infection	K09228	-	GO:0008270//zinc ion binding;GO:0016151//nickel cation binding	GO:0006281//DNA repair;GO:0051604//protein maturation
	A025207	Chr24	18103170	18103403	-462786	Chr24_16888520	Chr24	65.464	4.99588	Chr24_18566072	72.17	18566072	--	-	-	-	-	-	-	-	-
	A025208	Chr24	18106581	18108305	-458629	Chr24_16888520	Chr24	65.464	4.99588	Chr24_18566072	72.17	18566072	--	XP_019122993.2 histone H3.v1 [Larimichthys crocea]	-	-	-	-	GO:0032040//small-subunit processome	-	GO:0006270//DNA replication initiation
	A025209	Chr24	18109993	18116605	-452773	Chr24_16888520	Chr24	65.464	4.99588	Chr24_18566072	72.17	18566072	SFT2D2	XP_027147542.1 vesicle transport protein SFT2B-like [Larimichthys crocea]	-	-	-	-	GO:0005575//cellular_component;GO:0016020//membrane;GO:0016021//integral component of membrane;GO:0031224//intrinsic component of membrane;GO:0044425//membrane part	-	GO:0006810//transport;GO:0008104//protein localization;GO:0008150//biological_process;GO:0015031//protein transport;GO:0015833//peptide transport;GO:0016192//vesicle-mediated transport;GO:0033036//macromolecule localization;GO:0042886//amide transport;GO:0045184//establishment of protein localization;GO:0051179//localization;GO:0051234//establishment of localization;GO:0071702//organic substance …
	A025210	Chr24	18116701	18117009	-449217	Chr24_16888520	Chr24	65.464	4.99588	Chr24_18566072	72.17	18566072	--	-	-	-	-	-	-	-	-
	A025211	Chr24	18119893	18120141	-446055	Chr24_16888520	Chr24	65.464	4.99588	Chr24_18566072	72.17	18566072	TBXT	XP_027147530.1 T-box transcription factor TBX19-like isoform X2 [Larimichthys crocea]	-	-	-	-	GO:0005575//cellular_component;GO:0005622//intracellular;GO:0005623//cell;GO:0005634//nucleus;GO:0043226//organelle;GO:0043227//membrane-bounded organelle;GO:0043229//intracellular organelle;GO:0043231//intracellular membrane-bounded organelle;GO:0044424//intracellular part;GO:0044464//cell part	GO:0000976//transcription regulatory region sequence-specific DNA binding;GO:0000977//RNA polymerase II regulatory region sequence-specific DNA binding;GO:0000978//RNA polymerase II core promoter proximal region sequence-specific DNA binding;GO:0000981//RNA polymerase II transcription factor activity, sequence-specific DNA binding;GO:0000982//transcription factor activity, RNA polymerase II core …	GO:0006139//nucleobase-containing compound metabolic process;GO:0006351//transcription, DNA-templated;GO:0006355//regulation of transcription, DNA-templated;GO:0006357//regulation of transcription from RNA polymerase II promoter;GO:0006366//transcription from RNA polymerase II promoter;GO:0006725//cellular aromatic compound metabolic process;GO:0006807//nitrogen compound metabolic process;GO:0007…
	A025212	Chr24	18120296	18121093	-445378	Chr24_16888520	Chr24	65.464	4.99588	Chr24_18566072	72.17	18566072	--	-	-	-	-	-	GO:0005737//cytoplasm;GO:0019013//viral nucleocapsid	GO:0005198//structural molecule activity;GO:0008982//protein-N(PI)-phosphohistidine-sugar phosphotransferase activity;GO:0016831//carboxy-lyase activity	GO:0009401//phosphoenolpyruvate-dependent sugar phosphotransferase system
	A025213	Chr24	18121901	18127099	-441572	Chr24_16888520	Chr24	65.464	4.99588	Chr24_18566072	72.17	18566072	TBX19	XP_023252233.1 T-box-containing protein TBXT-like [Seriola lalandi dorsalis]	-	-	-	-	GO:0005575//cellular_component;GO:0005622//intracellular;GO:0005623//cell;GO:0005634//nucleus;GO:0043226//organelle;GO:0043227//membrane-bounded organelle;GO:0043229//intracellular organelle;GO:0043231//intracellular membrane-bounded organelle;GO:0044424//intracellular part;GO:0044464//cell part	GO:0000976//transcription regulatory region sequence-specific DNA binding;GO:0000977//RNA polymerase II regulatory region sequence-specific DNA binding;GO:0000978//RNA polymerase II core promoter proximal region sequence-specific DNA binding;GO:0000981//RNA polymerase II transcription factor activity, sequence-specific DNA binding;GO:0000982//transcription factor activity, RNA polymerase II core …	GO:0006139//nucleobase-containing compound metabolic process;GO:0006351//transcription, DNA-templated;GO:0006355//regulation of transcription, DNA-templated;GO:0006357//regulation of transcription from RNA polymerase II promoter;GO:0006366//transcription from RNA polymerase II promoter;GO:0006725//cellular aromatic compound metabolic process;GO:0006807//nitrogen compound metabolic process;GO:0007…
	A025214	Chr24	18131386	18135762	-432498	Chr24_16888520	Chr24	65.464	4.99588	Chr24_18566072	72.17	18566072	pcid2	XP_027147531.1 PCI domain-containing protein 2 [Larimichthys crocea]	-	-	-	-	GO:0005575//cellular_component;GO:0005622//intracellular;GO:0005623//cell;GO:0005634//nucleus;GO:0005737//cytoplasm;GO:0005844//polysome;GO:0008180//COP9 signalosome;GO:0032991//macromolecular complex;GO:0043226//organelle;GO:0043227//membrane-bounded organelle;GO:0043229//intracellular organelle;GO:0043231//intracellular membrane-bounded organelle;GO:0044422//organelle part;GO:0044424//intracell…	GO:0003674//molecular_function;GO:0003676//nucleic acid binding;GO:0003677//DNA binding;GO:0003690//double-stranded DNA binding;GO:0003723//RNA binding;GO:0005488//binding;GO:0005515//protein binding;GO:0019904//protein domain specific binding;GO:0097159//organic cyclic compound binding;GO:1901363//heterocyclic compound binding	GO:0000160//phosphorelay signal transduction system;GO:0000375//RNA splicing, via transesterification reactions;GO:0000377//RNA splicing, via transesterification reactions with bulged adenosine as nucleophile;GO:0000398//mRNA splicing, via spliceosome;GO:0000749//response to pheromone involved in conjugation with cellular fusion;GO:0000754//adaptation of signaling pathway by response to pheromone…
	A025215	Chr24	18138067	18150354	-421862	Chr24_16888520	Chr24	65.464	4.99588	Chr24_18566072	72.17	18566072	F10	KAE8278567.1 Coagulation factor X [Larimichthys crocea]	Organismal Systems	Immune system	ko04610//Complement and coagulation cascades	K01314	GO:0005575//cellular_component;GO:0005576//extracellular region;GO:0005622//intracellular;GO:0005623//cell;GO:0005737//cytoplasm;GO:0005783//endoplasmic reticulum;GO:0005788//endoplasmic reticulum lumen;GO:0005794//Golgi apparatus;GO:0005796//Golgi lumen;GO:0005886//plasma membrane;GO:0009897//external side of plasma membrane;GO:0009986//cell surface;GO:0012505//endomembrane system;GO:0016020//me…	GO:0003674//molecular_function;GO:0003824//catalytic activity;GO:0004175//endopeptidase activity;GO:0004252//serine-type endopeptidase activity;GO:0005488//binding;GO:0005509//calcium ion binding;GO:0005543//phospholipid binding;GO:0008233//peptidase activity;GO:0008236//serine-type peptidase activity;GO:0008289//lipid binding;GO:0016787//hydrolase activity;GO:0017171//serine hydrolase activity;G…	GO:0006508//proteolysis;GO:0006807//nitrogen compound metabolic process;GO:0006810//transport;GO:0006888//ER to Golgi vesicle-mediated transport;GO:0006950//response to stress;GO:0007596//blood coagulation;GO:0007598//blood coagulation, extrinsic pathway;GO:0007599//hemostasis;GO:0008150//biological_process;GO:0008152//metabolic process;GO:0009611//response to wounding;GO:0009966//regulation of s…
	A025216	Chr24	18151987	18161166	-409496	Chr24_16888520	Chr24	65.464	4.99588	Chr24_18566072	72.17	18566072	F7	XP_019122994.2 uncharacterized protein LOC104936792 [Larimichthys crocea]	Organismal Systems	Immune system	ko04610//Complement and coagulation cascades	K01344	GO:0005575//cellular_component;GO:0005576//extracellular region;GO:0005615//extracellular space;GO:0005622//intracellular;GO:0005623//cell;GO:0005737//cytoplasm;GO:0005783//endoplasmic reticulum;GO:0005788//endoplasmic reticulum lumen;GO:0005794//Golgi apparatus;GO:0005796//Golgi lumen;GO:0005886//plasma membrane;GO:0012505//endomembrane system;GO:0016020//membrane;GO:0031974//membrane-enclosed l…	GO:0003674//molecular_function;GO:0003824//catalytic activity;GO:0004175//endopeptidase activity;GO:0004252//serine-type endopeptidase activity;GO:0005102//receptor binding;GO:0005488//binding;GO:0005509//calcium ion binding;GO:0005515//protein binding;GO:0008233//peptidase activity;GO:0008236//serine-type peptidase activity;GO:0016787//hydrolase activity;GO:0017171//serine hydrolase activity;GO:…	GO:0001101//response to acid chemical;GO:0001666//response to hypoxia;GO:0002682//regulation of immune system process;GO:0002684//positive regulation of immune system process;GO:0002685//regulation of leukocyte migration;GO:0002687//positive regulation of leukocyte migration;GO:0002688//regulation of leukocyte chemotaxis;GO:0002690//positive regulation of leukocyte chemotaxis;GO:0006508//proteoly…
	A025217	Chr24	18162041	18167286	-401409	Chr24_16888520	Chr24	65.464	4.99588	Chr24_18566072	72.17	18566072	--	XP_019122999.1 uncharacterized protein LOC104936788 isoform X1 [Larimichthys crocea]	Organismal Systems	Immune system	ko04610//Complement and coagulation cascades	K01320	GO:0005576//extracellular region	GO:0005184//neuropeptide hormone activity;GO:0047407//ADP-ribosyl-[dinitrogen reductase] hydrolase activity	GO:0006464//cellular protein modification process;GO:0007218//neuropeptide signaling pathway;GO:0009399//nitrogen fixation
	A025218	Chr24	18167684	18168136	-398162	Chr24_16888520	Chr24	65.464	4.99588	Chr24_18566072	72.17	18566072	--	-	-	-	-	-	-	-	GO:0019076//viral release from host cell;GO:0019835//cytolysis
	A025219	Chr24	18168689	18176454	-393501	Chr24_16888520	Chr24	65.464	4.99588	Chr24_18566072	72.17	18566072	setdb2	KAE8278571.1 Histone-lysine N-methyltransferase SETDB2 [Larimichthys crocea]	Metabolism;Metabolism	Global and overview maps;Amino acid metabolism	ko01100//Metabolic pathways;ko00310//Lysine degradation	K18494;K18494	GO:0005575//cellular_component;GO:0005622//intracellular;GO:0005623//cell;GO:0005634//nucleus;GO:0005654//nucleoplasm;GO:0005694//chromosome;GO:0005737//cytoplasm;GO:0005829//cytosol;GO:0031974//membrane-enclosed lumen;GO:0031981//nuclear lumen;GO:0043226//organelle;GO:0043227//membrane-bounded organelle;GO:0043228//non-membrane-bounded organelle;GO:0043229//intracellular organelle;GO:0043231//in…	GO:0003674//molecular_function;GO:0003676//nucleic acid binding;GO:0003677//DNA binding;GO:0003824//catalytic activity;GO:0005488//binding;GO:0005515//protein binding;GO:0008168//methyltransferase activity;GO:0008170//N-methyltransferase activity;GO:0008270//zinc ion binding;GO:0008276//protein methyltransferase activity;GO:0008757//S-adenosylmethionine-dependent methyltransferase activity;GO:001…	GO:0000278//mitotic cell cycle;GO:0001947//heart looping;GO:0002009//morphogenesis of an epithelium;GO:0003002//regionalization;GO:0003007//heart morphogenesis;GO:0003143//embryonic heart tube morphogenesis;GO:0006325//chromatin organization;GO:0006355//regulation of transcription, DNA-templated;GO:0006464//cellular protein modification process;GO:0006479//protein methylation;GO:0006807//nitrogen…
	A025220	Chr24	18177955	18181862	-386164	Chr24_16888520	Chr24	65.464	4.99588	Chr24_18566072	72.17	18566072	CREG1	KAE8278572.1 Protein CREG1 Cellular repressor of E1A-stimulated genes 1 Precursor [Larimichthys crocea]	-	-	-	-	GO:0000323//lytic vacuole;GO:0005575//cellular_component;GO:0005576//extracellular region;GO:0005615//extracellular space;GO:0005622//intracellular;GO:0005623//cell;GO:0005667//transcription factor complex;GO:0005737//cytoplasm;GO:0005764//lysosome;GO:0005766//primary lysosome;GO:0005773//vacuole;GO:0005775//vacuolar lumen;GO:0012505//endomembrane system;GO:0030141//secretory granule;GO:0031410//…	GO:0003674//molecular_function;GO:0003712//transcription cofactor activity;GO:0003714//transcription corepressor activity;GO:0005488//binding;GO:0005515//protein binding;GO:0008134//transcription factor binding;GO:0042802//identical protein binding;GO:0042803//protein homodimerization activity;GO:0046983//protein dimerization activity;GO:0048037//cofactor binding	GO:0000122//negative regulation of transcription from RNA polymerase II promoter;GO:0001775//cell activation;GO:0002252//immune effector process;GO:0002263//cell activation involved in immune response;GO:0002274//myeloid leukocyte activation;GO:0002275//myeloid cell activation involved in immune response;GO:0002283//neutrophil activation involved in immune response;GO:0002366//leukocyte activatio…
	A025221	Chr24	18184734	18191195	-378108	Chr24_16888520	Chr24	65.464	4.99588	Chr24_18566072	72.17	18566072	CD247	XP_027147541.1 T-cell surface glycoprotein CD3 zeta chain-like [Larimichthys crocea]	Human Diseases;Human Diseases;Human Diseases;Organismal Systems;Organismal Systems;Human Diseases;Organismal Systems;Organismal Systems	Infectious disease: viral;Infectious diseases;Infectious diseases;Immune system;Immune system;Cancer: overview;Immune system;Immune system	ko05170//Human immunodeficiency virus 1 infection;ko05169//Epstein-Barr virus infection;ko05142//Chagas disease (American trypanosomiasis);ko04659//Th17 cell differentiation;ko04660//T cell receptor signaling pathway;ko05235//PD-L1 expression and PD-1 checkpoint pathway in cancer;ko04658//Th1 and Th2 cell differentiation;ko04650//Natural killer cell mediated cytotoxicity	K06453;K06453;K06453;K06453;K06453;K06453;K06453;K06453	GO:0016020//membrane	GO:0004888//transmembrane signaling receptor activity	GO:0007166//cell surface receptor signaling pathway
	A025222	Chr24	18192831	18198769	-370272	Chr24_16888520	Chr24	65.464	4.99588	Chr24_18566072	72.17	18566072	dnajc27	XP_022619759.1 dnaJ homolog subfamily C member 27 [Seriola dumerili]	-	-	-	-	GO:0005575//cellular_component;GO:0005622//intracellular;GO:0005623//cell;GO:0005634//nucleus;GO:0005737//cytoplasm;GO:0043226//organelle;GO:0043227//membrane-bounded organelle;GO:0043229//intracellular organelle;GO:0043231//intracellular membrane-bounded organelle;GO:0044424//intracellular part;GO:0044464//cell part	GO:0000166//nucleotide binding;GO:0001882//nucleoside binding;GO:0001883//purine nucleoside binding;GO:0003674//molecular_function;GO:0003824//catalytic activity;GO:0003924//GTPase activity;GO:0005488//binding;GO:0005515//protein binding;GO:0005525//GTP binding;GO:0016462//pyrophosphatase activity;GO:0016787//hydrolase activity;GO:0016817//hydrolase activity, acting on acid anhydrides;GO:0016818/…	GO:0001932//regulation of protein phosphorylation;GO:0001934//positive regulation of protein phosphorylation;GO:0006457//protein folding;GO:0008150//biological_process;GO:0009408//response to heat;GO:0009893//positive regulation of metabolic process;GO:0009966//regulation of signal transduction;GO:0009967//positive regulation of signal transduction;GO:0010562//positive regulation of phosphorus me…
	A025223	Chr24	18202251	18202748	-363573	Chr24_16888520	Chr24	65.464	4.99588	Chr24_18566072	72.17	18566072	--	-	-	-	-	-	-	-	-
	A025224	Chr24	18204322	18204702	-361560	Chr24_16888520	Chr24	65.464	4.99588	Chr24_18566072	72.17	18566072	--	-	-	-	-	-	-	GO:0003677//DNA binding;GO:0003824//catalytic activity;GO:0070967//coenzyme F420 binding	GO:0019049//evasion or tolerance of host defenses by virus
	A025225	Chr24	18207019	18234423	-345351	Chr24_16888520	Chr24	65.464	4.99588	Chr24_18566072	72.17	18566072	XDH	XP_030264993.1 xanthine dehydrogenase/oxidase isoform X2 [Sparus aurata]	Metabolism;Metabolism;Cellular Processes;Metabolism;Metabolism	Global and overview maps;Nucleotide metabolism;Transport and catabolism;Xenobiotics biodegradation and metabolism;Biosynthesis of other secondary metabolites	ko01100//Metabolic pathways;ko00230//Purine metabolism;ko04146//Peroxisome;ko00983//Drug metabolism - other enzymes;ko00232//Caffeine metabolism	K00106;K00106;K00106;K00106;K00106	GO:0002197//xanthine dehydrogenase complex;GO:0005575//cellular_component;GO:0005576//extracellular region;GO:0005615//extracellular space;GO:0005622//intracellular;GO:0005623//cell;GO:0005737//cytoplasm;GO:0005777//peroxisome;GO:0005783//endoplasmic reticulum;GO:0005829//cytosol;GO:0012505//endomembrane system;GO:0016021//integral component of membrane;GO:0016528//sarcoplasm;GO:0016529//sarcopla…	GO:0000166//nucleotide binding;GO:0003674//molecular_function;GO:0003824//catalytic activity;GO:0004854//xanthine dehydrogenase activity;GO:0004855//xanthine oxidase activity;GO:0005488//binding;GO:0005506//iron ion binding;GO:0005515//protein binding;GO:0008324//cation transmembrane transporter activity;GO:0009055//electron carrier activity;GO:0016491//oxidoreductase activity;GO:0016614//oxidore…	GO:0000302//response to reactive oxygen species;GO:0001932//regulation of protein phosphorylation;GO:0001933//negative regulation of protein phosphorylation;GO:0001934//positive regulation of protein phosphorylation;GO:0001936//regulation of endothelial cell proliferation;GO:0001937//negative regulation of endothelial cell proliferation;GO:0002237//response to molecule of bacterial origin;GO:0006…
	A025226	Chr24	18236044	18236406	-329847	Chr24_16888520	Chr24	65.464	4.99588	Chr24_18566072	72.17	18566072	mid1ip1b	XP_010754323.1 mid1-interacting protein 1-B-like [Larimichthys crocea]	-	-	-	-	GO:0005575//cellular_component;GO:0005622//intracellular;GO:0005623//cell;GO:0005634//nucleus;GO:0005737//cytoplasm;GO:0005829//cytosol;GO:0005856//cytoskeleton;GO:0005874//microtubule;GO:0015630//microtubule cytoskeleton;GO:0043226//organelle;GO:0043227//membrane-bounded organelle;GO:0043228//non-membrane-bounded organelle;GO:0043229//intracellular organelle;GO:0043231//intracellular membrane-bo…	GO:0003674//molecular_function;GO:0005488//binding;GO:0005515//protein binding;GO:0008022//protein C-terminus binding;GO:0042802//identical protein binding	GO:0006629//lipid metabolic process;GO:0006810//transport;GO:0006811//ion transport;GO:0006820//anion transport;GO:0006839//mitochondrial transport;GO:0006853//carnitine shuttle;GO:0006869//lipid transport;GO:0007026//negative regulation of microtubule depolymerization;GO:0008150//biological_process;GO:0008152//metabolic process;GO:0009889//regulation of biosynthetic process;GO:0009891//positive …
	A025227	Chr24	18240276	18240707	-325581	Chr24_16888520	Chr24	65.464	4.99588	Chr24_18566072	72.17	18566072	--	-	-	-	-	-	-	-	-
	A025228	Chr24	18256947	18272159	-301519	Chr24_16888520	Chr24	65.464	4.99588	Chr24_18566072	72.17	18566072	Senp7	TMS01025.1 hypothetical protein E3U43_016866 [Larimichthys crocea]	-	-	-	-	-	GO:0008234//cysteine-type peptidase activity	GO:0006508//proteolysis
	A025229	Chr24	18272522	18273745	-292939	Chr24_16888520	Chr24	65.464	4.99588	Chr24_18566072	72.17	18566072	--	-	-	-	-	-	-	-	-
	A025230	Chr24	18274841	18275209	-291047	Chr24_16888520	Chr24	65.464	4.99588	Chr24_18566072	72.17	18566072	--	-	-	-	-	-	-	-	-
	A025231	Chr24	18275224	18277668	-289626	Chr24_16888520	Chr24	65.464	4.99588	Chr24_18566072	72.17	18566072	--	-	-	-	-	-	-	-	-
	A025232	Chr24	18278164	18294157	-279912	Chr24_16888520	Chr24	65.464	4.99588	Chr24_18566072	72.17	18566072	IMPG2	XP_027147635.1 interphotoreceptor matrix proteoglycan 2, partial [Larimichthys crocea]	-	-	-	-	-	-	-
	A025233	Chr24	18299889	18302150	-265053	Chr24_16888520	Chr24	65.464	4.99588	Chr24_18566072	72.17	18566072	--	-	-	-	-	-	-	-	-
	A025234	Chr24	18302231	18333681	-248116	Chr24_16888520	Chr24	65.464	4.99588	Chr24_18566072	72.17	18566072	ABI3BP	KAE8278581.1 Target of Nesh-SH3 [Larimichthys crocea]	-	-	-	-	-	GO:0003993//acid phosphatase activity;GO:0005515//protein binding;GO:0046872//metal ion binding	-
	A025235	Chr24	18335672	18336121	-230176	Chr24_16888520	Chr24	65.464	4.99588	Chr24_18566072	72.17	18566072	--	-	-	-	-	-	-	-	-
	A025236	Chr24	18346925	18351915	-216652	Chr24_16888520	Chr24	65.464	4.99588	Chr24_18566072	72.17	18566072	ADGRG7	XP_010749784.3 adhesion G-protein coupled receptor G7 [Larimichthys crocea]	-	-	-	-	GO:0016021//integral component of membrane	GO:0004930//G-protein coupled receptor activity	GO:0007186//G-protein coupled receptor signaling pathway
	A025237	Chr24	18354981	18355538	-210813	Chr24_16888520	Chr24	65.464	4.99588	Chr24_18566072	72.17	18566072	--	-	-	-	-	-	-	-	-
	A025238	Chr24	18358733	18361657	-205877	Chr24_16888520	Chr24	65.464	4.99588	Chr24_18566072	72.17	18566072	FTCD	TMS11662.1 hypothetical protein E3U43_019053 [Larimichthys crocea]	Metabolism;Metabolism;Metabolism	Global and overview maps;Amino acid metabolism;Metabolism of cofactors and vitamins	ko01100//Metabolic pathways;ko00340//Histidine metabolism;ko00670//One carbon pool by folate	K13990;K13990;K13990	GO:0000139//Golgi membrane;GO:0005575//cellular_component;GO:0005622//intracellular;GO:0005623//cell;GO:0005737//cytoplasm;GO:0005783//endoplasmic reticulum;GO:0005789//endoplasmic reticulum membrane;GO:0005790//smooth endoplasmic reticulum;GO:0005793//endoplasmic reticulum-Golgi intermediate compartment;GO:0005794//Golgi apparatus;GO:0005814//centriole;GO:0005815//microtubule organizing center;G…	GO:0003674//molecular_function;GO:0003824//catalytic activity;GO:0005488//binding;GO:0005515//protein binding;GO:0005542//folic acid binding;GO:0008017//microtubule binding;GO:0008092//cytoskeletal protein binding;GO:0008144//drug binding;GO:0015631//tubulin binding;GO:0016740//transferase activity;GO:0016741//transferase activity, transferring one-carbon groups;GO:0016742//hydroxymethyl-, formyl…	GO:0006082//organic acid metabolic process;GO:0006520//cellular amino acid metabolic process;GO:0006536//glutamate metabolic process;GO:0006547//histidine metabolic process;GO:0006548//histidine catabolic process;GO:0006575//cellular modified amino acid metabolic process;GO:0006725//cellular aromatic compound metabolic process;GO:0006730//one-carbon metabolic process;GO:0006732//coenzyme metaboli…
	A025239	Chr24	18362930	18365621	-201797	Chr24_16888520	Chr24	65.464	4.99588	Chr24_18566072	72.17	18566072	--	TKS66688.1 Zinc finger protein [Collichthys lucidus]	-	-	-	-	-	-	-
	A025240	Chr24	18365720	18374448	-195988	Chr24_16888520	Chr24	65.464	4.99588	Chr24_18566072	72.17	18566072	--	XP_027147637.1 zinc finger protein 665-like [Larimichthys crocea]	Human Diseases	Infectious diseases	ko05168//Herpes simplex infection	K09228	-	-	-
	A025241	Chr24	18384413	18387044	-180344	Chr24_16888520	Chr24	65.464	4.99588	Chr24_18566072	72.17	18566072	--	XP_027140178.1 LOW QUALITY PROTEIN: NLR family CARD domain-containing protein 3 [Larimichthys crocea]	Organismal Systems	Immune system	ko04621//NOD-like receptor signaling pathway	K20865	-	GO:0005515//protein binding;GO:0046559//alpha-glucuronidase activity	GO:0045493//xylan catabolic process
	A025242	Chr24	18387535	18400315	-172147	Chr24_16888520	Chr24	65.464	4.99588	Chr24_18566072	72.17	18566072	--	XP_027147524.1 zinc finger protein OZF-like isoform X2 [Larimichthys crocea]	Human Diseases	Infectious diseases	ko05168//Herpes simplex infection	K09228	-	-	-
	A025243	Chr24	18404897	18414889	-156179	Chr24_16888520	Chr24	65.464	4.99588	Chr24_18566072	72.17	18566072	cdk15	XP_027147526.1 cyclin-dependent kinase 15-like isoform X1 [Larimichthys crocea]	-	-	-	-	GO:0000776//kinetochore;GO:0005575//cellular_component;GO:0005622//intracellular;GO:0005623//cell;GO:0005634//nucleus;GO:0005737//cytoplasm;GO:0005829//cytosol;GO:0043226//organelle;GO:0043227//membrane-bounded organelle;GO:0043229//intracellular organelle;GO:0043231//intracellular membrane-bounded organelle;GO:0044424//intracellular part;GO:0044444//cytoplasmic part;GO:0044464//cell part	GO:0000166//nucleotide binding;GO:0003674//molecular_function;GO:0003824//catalytic activity;GO:0004672//protein kinase activity;GO:0004674//protein serine/threonine kinase activity;GO:0004693//cyclin-dependent protein serine/threonine kinase activity;GO:0005198//structural molecule activity;GO:0005488//binding;GO:0005515//protein binding;GO:0005524//ATP binding;GO:0008017//microtubule binding;GO…	GO:0006260//DNA replication;GO:0006364//rRNA processing;GO:0006464//cellular protein modification process;GO:0006468//protein phosphorylation;GO:0006793//phosphorus metabolic process;GO:0006796//phosphate-containing compound metabolic process;GO:0006807//nitrogen compound metabolic process;GO:0007059//chromosome segregation;GO:0008150//biological_process;GO:0008152//metabolic process;GO:0009987//…
	A025244	Chr24	18421018	18421683	-144722	Chr24_16888520	Chr24	65.464	4.99588	Chr24_18566072	72.17	18566072	CLDN24	XP_027147252.1 putative claudin-24 [Larimichthys crocea]	Human Diseases;Cellular Processes;Environmental Information Processing;Human Diseases;Organismal Systems	Infectious diseases;Cellular community - eukaryotes;Signaling molecules and interaction;Infectious diseases;Immune system	ko05130//Pathogenic Escherichia coli infection;ko04530//Tight junction;ko04514//Cell adhesion molecules (CAMs);ko05160//Hepatitis C;ko04670//Leukocyte transendothelial migration	K06087;K06087;K06087;K06087;K06087	GO:0016021//integral component of membrane	-	-
	A025245	Chr24	18424131	18427188	-140413	Chr24_16888520	Chr24	65.464	4.99588	Chr24_18566072	72.17	18566072	DPH3	XP_029282997.1 DPH3 homolog [Cottoperca gobio]	-	-	-	-	GO:0005575//cellular_component;GO:0005622//intracellular;GO:0005623//cell;GO:0005634//nucleus;GO:0005654//nucleoplasm;GO:0005737//cytoplasm;GO:0005829//cytosol;GO:0031974//membrane-enclosed lumen;GO:0031981//nuclear lumen;GO:0043226//organelle;GO:0043227//membrane-bounded organelle;GO:0043229//intracellular organelle;GO:0043231//intracellular membrane-bounded organelle;GO:0043233//organelle lumen…	GO:0003674//molecular_function;GO:0003824//catalytic activity;GO:0005488//binding;GO:0005506//iron ion binding;GO:0005515//protein binding;GO:0008270//zinc ion binding;GO:0009055//electron carrier activity;GO:0016491//oxidoreductase activity;GO:0030544//Hsp70 protein binding;GO:0031072//heat shock protein binding;GO:0043167//ion binding;GO:0043169//cation binding;GO:0046872//metal ion binding;GO:…	GO:0002097//tRNA wobble base modification;GO:0002098//tRNA wobble uridine modification;GO:0002791//regulation of peptide secretion;GO:0002792//negative regulation of peptide secretion;GO:0006091//generation of precursor metabolites and energy;GO:0006139//nucleobase-containing compound metabolic process;GO:0006396//RNA processing;GO:0006399//tRNA metabolic process;GO:0006400//tRNA modification;GO:…
	A025246	Chr24	18430065	18441463	-130308	Chr24_16888520	Chr24	65.464	4.99588	Chr24_18566072	72.17	18566072	MLPH	XP_027132248.1 melanophilin-like isoform X1 [Larimichthys crocea]	-	-	-	-	-	-	-
	A025247	Chr24	18446318	18451452	-117187	Chr24_16888520	Chr24	65.464	4.99588	Chr24_18566072	72.17	18566072	Lrrfip2	XP_030642418.1 leucine-rich repeat flightless-interacting protein 1-like [Chanos chanos]	-	-	-	-	-	-	GO:0006355//regulation of transcription, DNA-templated
	A025248	Chr24	18452256	18453161	-113364	Chr24_16888520	Chr24	65.464	4.99588	Chr24_18566072	72.17	18566072	--	-	-	-	-	-	-	-	-
	A025249	Chr24	18453221	18463856	-107534	Chr24_16888520	Chr24	65.464	4.99588	Chr24_18566072	72.17	18566072	LRRFIP2	TMS11798.1 hypothetical protein E3U43_019189 [Larimichthys crocea]	-	-	-	-	-	GO:0003824//catalytic activity;GO:0005524//ATP binding;GO:0043565//sequence-specific DNA binding	GO:0006355//regulation of transcription, DNA-templated;GO:0006606//protein import into nucleus;GO:0006777//Mo-molybdopterin cofactor biosynthetic process;GO:0007059//chromosome segregation;GO:0030261//chromosome condensation
	A025250	Chr24	18455320	18455954	-110435	Chr24_16888520	Chr24	65.464	4.99588	Chr24_18566072	72.17	18566072	--	-	-	-	-	-	-	-	-
	A025251	Chr24	18465869	18469492	-98392	Chr24_16888520	Chr24	65.464	4.99588	Chr24_18566072	72.17	18566072	st6gal2	XP_010747872.2 beta-galactoside alpha-2,6-sialyltransferase 2 [Larimichthys crocea]	Metabolism;Metabolism;Metabolism	Global and overview maps;Glycan biosynthesis and metabolism;Glycan biosynthesis and metabolism	ko01100//Metabolic pathways;ko00514//Other types of O-glycan biosynthesis;ko00510//N-Glycan biosynthesis	K00779;K00779;K00779	GO:0000139//Golgi membrane;GO:0005575//cellular_component;GO:0005622//intracellular;GO:0005623//cell;GO:0005737//cytoplasm;GO:0005794//Golgi apparatus;GO:0005795//Golgi stack;GO:0012505//endomembrane system;GO:0016020//membrane;GO:0016021//integral component of membrane;GO:0031090//organelle membrane;GO:0031224//intrinsic component of membrane;GO:0031984//organelle subcompartment;GO:0031985//Golg…	GO:0003674//molecular_function;GO:0003824//catalytic activity;GO:0003835//beta-galactoside alpha-2,6-sialyltransferase activity;GO:0008373//sialyltransferase activity;GO:0016740//transferase activity;GO:0016757//transferase activity, transferring glycosyl groups	GO:0005975//carbohydrate metabolic process;GO:0006040//amino sugar metabolic process;GO:0006054//N-acetylneuraminate metabolic process;GO:0006082//organic acid metabolic process;GO:0006464//cellular protein modification process;GO:0006486//protein glycosylation;GO:0006487//protein N-linked glycosylation;GO:0006807//nitrogen compound metabolic process;GO:0008150//biological_process;GO:0008152//met…
	A025252	Chr24	18471135	18472154	-94428	Chr24_16888520	Chr24	65.464	4.99588	Chr24_18566072	72.17	18566072	Trim63	KAE8278579.1 E3 ubiquitin-protein ligase TRIM63 [Larimichthys crocea]	-	-	-	-	GO:0000109//nucleotide-excision repair complex;GO:0000151//ubiquitin ligase complex;GO:0005575//cellular_component;GO:0005622//intracellular;GO:0005623//cell;GO:0005634//nucleus;GO:0005737//cytoplasm;GO:0005856//cytoskeleton;GO:0005874//microtubule;GO:0015630//microtubule cytoskeleton;GO:0030016//myofibril;GO:0030017//sarcomere;GO:0030018//Z disc;GO:0031430//M band;GO:0031672//A band;GO:0031674//…	GO:0003674//molecular_function;GO:0003824//catalytic activity;GO:0004842//ubiquitin-protein transferase activity;GO:0005488//binding;GO:0005515//protein binding;GO:0008092//cytoskeletal protein binding;GO:0008270//zinc ion binding;GO:0016740//transferase activity;GO:0019787//ubiquitin-like protein transferase activity;GO:0031432//titin binding;GO:0043167//ion binding;GO:0043169//cation binding;GO…	GO:0003008//system process;GO:0003012//muscle system process;GO:0006289//nucleotide-excision repair;GO:0006464//cellular protein modification process;GO:0006508//proteolysis;GO:0006511//ubiquitin-dependent protein catabolic process;GO:0006807//nitrogen compound metabolic process;GO:0006936//muscle contraction;GO:0007154//cell communication;GO:0007165//signal transduction;GO:0008150//biological_pr…
	A025253	Chr24	18474889	18475992	-90632	Chr24_16888520	Chr24	65.464	4.99588	Chr24_18566072	72.17	18566072	ACKR3	XP_027132252.1 atypical chemokine receptor 3 isoform X1 [Larimichthys crocea]	Environmental Information Processing;Environmental Information Processing	Signaling molecules and interaction;Signaling molecules and interaction	ko04060//Cytokine-cytokine receptor interaction;ko04061//Viral protein interaction with cytokine and cytokine receptor	K04304;K04304	GO:0005575//cellular_component;GO:0005622//intracellular;GO:0005623//cell;GO:0005634//nucleus;GO:0005737//cytoplasm;GO:0005768//endosome;GO:0005769//early endosome;GO:0005886//plasma membrane;GO:0005905//coated pit;GO:0009986//cell surface;GO:0012505//endomembrane system;GO:0016020//membrane;GO:0016021//integral component of membrane;GO:0031224//intrinsic component of membrane;GO:0031410//cytopla…	GO:0001637//G-protein coupled chemoattractant receptor activity;GO:0001653//peptide receptor activity;GO:0003674//molecular_function;GO:0004888//transmembrane signaling receptor activity;GO:0004896//cytokine receptor activity;GO:0004930//G-protein coupled receptor activity;GO:0004950//chemokine receptor activity;GO:0005044//scavenger receptor activity;GO:0005488//binding;GO:0005515//protein bindi…	GO:0001525//angiogenesis;GO:0001568//blood vessel development;GO:0001570//vasculogenesis;GO:0001932//regulation of protein phosphorylation;GO:0001934//positive regulation of protein phosphorylation;GO:0001944//vasculature development;GO:0006810//transport;GO:0006897//endocytosis;GO:0006898//receptor-mediated endocytosis;GO:0006935//chemotaxis;GO:0007154//cell communication;GO:0007155//cell adhesi…
	A025254	Chr24	18480655	18487862	-81814	Chr24_16888520	Chr24	65.464	4.99588	Chr24_18566072	72.17	18566072	SNX9	XP_027132261.1 sorting nexin-9 isoform X1 [Larimichthys crocea]	Human Diseases	Infectious diseases	ko05132//Salmonella infection	K17923	GO:0005737//cytoplasm	GO:0005515//protein binding;GO:0035091//phosphatidylinositol binding	-
	A025255	Chr24	18490037	18492679	-74714	Chr24_16888520	Chr24	65.464	4.99588	Chr24_18566072	72.17	18566072	--	XP_010747866.1 CD59 glycoprotein-like [Larimichthys crocea]	Organismal Systems;Organismal Systems	Immune system;Immune system	ko04640//Hematopoietic cell lineage;ko04610//Complement and coagulation cascades	K04008;K04008	GO:0005576//extracellular region	-	GO:0007275//multicellular organism development;GO:0030178//negative regulation of Wnt signaling pathway
	A025256	Chr24	18494683	18502523	-67469	Chr24_16888520	Chr24	65.464	4.99588	Chr24_18566072	72.17	18566072	dytn	XP_019125274.2 dystrotelin-like [Larimichthys crocea]	-	-	-	-	GO:0005575//cellular_component;GO:0005623//cell;GO:0005886//plasma membrane;GO:0016020//membrane;GO:0044464//cell part;GO:0071944//cell periphery	GO:0003674//molecular_function;GO:0005488//binding;GO:0008270//zinc ion binding;GO:0043167//ion binding;GO:0043169//cation binding;GO:0046872//metal ion binding;GO:0046914//transition metal ion binding	-
	A025257	Chr24	18503034	18507428	-60841	Chr24_16888520	Chr24	65.464	4.99588	Chr24_18566072	72.17	18566072	ZDBF2	XP_027132255.1 uncharacterized protein LOC104934007 isoform X1 [Larimichthys crocea]	-	-	-	-	-	GO:0003674//molecular_function;GO:0003676//nucleic acid binding;GO:0005488//binding;GO:0008270//zinc ion binding;GO:0043167//ion binding;GO:0043169//cation binding;GO:0046872//metal ion binding;GO:0046914//transition metal ion binding;GO:0097159//organic cyclic compound binding;GO:1901363//heterocyclic compound binding	-
	A025258	Chr24	18510126	18512373	-54823	Chr24_16888520	Chr24	65.464	4.99588	Chr24_18566072	72.17	18566072	eef1b	XP_027132259.1 elongation factor 1-beta [Larimichthys crocea]	-	-	-	-	GO:0005575//cellular_component;GO:0005622//intracellular;GO:0005623//cell;GO:0005737//cytoplasm;GO:0005783//endoplasmic reticulum;GO:0005829//cytosol;GO:0005853//eukaryotic translation elongation factor 1 complex;GO:0012505//endomembrane system;GO:0032991//macromolecular complex;GO:0043226//organelle;GO:0043227//membrane-bounded organelle;GO:0043229//intracellular organelle;GO:0043231//intracellu…	GO:0003674//molecular_function;GO:0003676//nucleic acid binding;GO:0003723//RNA binding;GO:0003746//translation elongation factor activity;GO:0005085//guanyl-nucleotide exchange factor activity;GO:0005488//binding;GO:0005515//protein binding;GO:0008135//translation factor activity, RNA binding;GO:0019899//enzyme binding;GO:0047570//3-oxoadipate enol-lactonase activity;GO:0051020//GTPase binding;G…	GO:0002181//cytoplasmic translation;GO:0002182//cytoplasmic translational elongation;GO:0006412//translation;GO:0006414//translational elongation;GO:0006417//regulation of translation;GO:0006448//regulation of translational elongation;GO:0006449//regulation of translational termination;GO:0006518//peptide metabolic process;GO:0006807//nitrogen compound metabolic process;GO:0008150//biological_pro…
	A025259	Chr24	18513088	18515949	-51554	Chr24_16888520	Chr24	65.464	4.99588	Chr24_18566072	72.17	18566072	Arl11	XP_010747869.1 ADP-ribosylation factor-like protein 11 [Larimichthys crocea]	-	-	-	-	GO:0005575//cellular_component;GO:0005622//intracellular;GO:0005623//cell;GO:0005737//cytoplasm;GO:0009898//cytoplasmic side of plasma membrane;GO:0043190//ATP-binding cassette (ABC) transporter complex;GO:0044464//cell part	GO:0000166//nucleotide binding;GO:0001882//nucleoside binding;GO:0001883//purine nucleoside binding;GO:0003674//molecular_function;GO:0003924//GTPase activity;GO:0005488//binding;GO:0005524//ATP binding;GO:0005525//GTP binding;GO:0016773//phosphotransferase activity, alcohol group as acceptor;GO:0017076//purine nucleotide binding;GO:0019001//guanyl nucleotide binding;GO:0019843//rRNA binding;GO:0…	GO:0002244//hematopoietic progenitor cell differentiation;GO:0002376//immune system process;GO:0002520//immune system development;GO:0006824//cobalt ion transport;GO:0007186//G-protein coupled receptor signaling pathway;GO:0007275//multicellular organism development;GO:0008150//biological_process;GO:0009987//cellular process;GO:0016260//selenocysteine biosynthetic process;GO:0030097//hemopoiesis;…
	A025260	Chr24	18516227	18517355	-49281	Chr24_16888520	Chr24	65.464	4.99588	Chr24_18566072	72.17	18566072	Ebpl	XP_010747868.1 emopamil-binding protein-like [Larimichthys crocea]	-	-	-	-	GO:0005575//cellular_component;GO:0005622//intracellular;GO:0005623//cell;GO:0005634//nucleus;GO:0005635//nuclear envelope;GO:0005737//cytoplasm;GO:0005783//endoplasmic reticulum;GO:0005789//endoplasmic reticulum membrane;GO:0012505//endomembrane system;GO:0016020//membrane;GO:0016021//integral component of membrane;GO:0031224//intrinsic component of membrane;GO:0031967//organelle envelope;GO:003…	GO:0000247//C-8 sterol isomerase activity;GO:0003674//molecular_function;GO:0003824//catalytic activity;GO:0016853//isomerase activity;GO:0016860//intramolecular oxidoreductase activity;GO:0016863//intramolecular oxidoreductase activity, transposing C=C bonds;GO:0047750//cholestenol delta-isomerase activity	GO:0006066//alcohol metabolic process;GO:0006629//lipid metabolic process;GO:0006694//steroid biosynthetic process;GO:0006695//cholesterol biosynthetic process;GO:0008150//biological_process;GO:0008152//metabolic process;GO:0008202//steroid metabolic process;GO:0008203//cholesterol metabolic process;GO:0008610//lipid biosynthetic process;GO:0009058//biosynthetic process;GO:0016125//sterol metabol…
	A025261	Chr24	18520419	18524923	-43401	Chr24_16888520	Chr24	65.464	4.99588	Chr24_18566072	72.17	18566072	CAVIN2	XP_010747875.1 caveolae-associated protein 2 [Larimichthys crocea]	-	-	-	-	-	-	-
	A025262	Chr24	18526397	18536864	-34442	Chr24_16888520	Chr24	65.464	4.99588	Chr24_18566072	72.17	18566072	VPS16	TKS65112.1 Vacuolar protein sorting-associated protein 16 -like protein [Collichthys lucidus]	Human Diseases	Infectious diseases	ko05132//Salmonella infection	K20180	GO:0000322//storage vacuole;GO:0000323//lytic vacuole;GO:0000324//fungal-type vacuole;GO:0000325//plant-type vacuole;GO:0000329//fungal-type vacuole membrane;GO:0005575//cellular_component;GO:0005622//intracellular;GO:0005623//cell;GO:0005737//cytoplasm;GO:0005764//lysosome;GO:0005765//lysosomal membrane;GO:0005768//endosome;GO:0005769//early endosome;GO:0005770//late endosome;GO:0005773//vacuole…	GO:0003674//molecular_function;GO:0003779//actin binding;GO:0005488//binding;GO:0005515//protein binding;GO:0008092//cytoskeletal protein binding;GO:0044877//macromolecular complex binding;GO:0051015//actin filament binding	GO:0006605//protein targeting;GO:0006623//protein targeting to vacuole;GO:0006810//transport;GO:0006886//intracellular protein transport;GO:0006892//post-Golgi vesicle-mediated transport;GO:0006895//Golgi to endosome transport;GO:0006903//vesicle targeting;GO:0006906//vesicle fusion;GO:0006914//autophagy;GO:0006950//response to stress;GO:0006996//organelle organization;GO:0007033//vacuole organiz…
	A025263	Chr24	18537232	18538038	-28437	Chr24_16888520	Chr24	65.464	4.99588	Chr24_18566072	72.17	18566072	--	-	-	-	-	-	-	-	-
	A025264	Chr24	18538695	18544206	-24622	Chr24_16888520	Chr24	65.464	4.99588	Chr24_18566072	72.17	18566072	rgn	TMS11652.1 hypothetical protein E3U43_019043 [Larimichthys crocea]	Metabolism;Metabolism;Metabolism;Metabolism	Global and overview maps;Global and overview maps;Carbohydrate metabolism;Carbohydrate metabolism	ko01100//Metabolic pathways;ko01200//Carbon metabolism;ko00030//Pentose phosphate pathway;ko00053//Ascorbate and aldarate metabolism	K01053;K01053;K01053;K01053	GO:0005575//cellular_component;GO:0005576//extracellular region;GO:0005622//intracellular;GO:0005623//cell;GO:0005634//nucleus;GO:0005737//cytoplasm;GO:0005829//cytosol;GO:0043226//organelle;GO:0043227//membrane-bounded organelle;GO:0043229//intracellular organelle;GO:0043231//intracellular membrane-bounded organelle;GO:0044424//intracellular part;GO:0044444//cytoplasmic part;GO:0044464//cell part	GO:0003674//molecular_function;GO:0003824//catalytic activity;GO:0004341//gluconolactonase activity;GO:0005488//binding;GO:0005509//calcium ion binding;GO:0008270//zinc ion binding;GO:0016787//hydrolase activity;GO:0016788//hydrolase activity, acting on ester bonds;GO:0030234//enzyme regulator activity;GO:0043167//ion binding;GO:0043169//cation binding;GO:0046872//metal ion binding;GO:0046914//tr…	GO:0000003//reproduction;GO:0001505//regulation of neurotransmitter levels;GO:0001655//urogenital system development;GO:0001822//kidney development;GO:0001889//liver development;GO:0001932//regulation of protein phosphorylation;GO:0001933//negative regulation of protein phosphorylation;GO:0005975//carbohydrate metabolic process;GO:0005996//monosaccharide metabolic process;GO:0006082//organic acid…
	A025265	Chr24	18546243	18558963	-13469	Chr24_16888520	Chr24	65.464	4.99588	Chr24_18566072	72.17	18566072	FMNL2	KAE8277855.1 Formin-like protein 2 Formin-like proteiny 2 domain-containing protein 2 [Larimichthys crocea]	-	-	-	-	-	GO:0003779//actin binding;GO:0008237//metallopeptidase activity;GO:0008270//zinc ion binding;GO:0031267//small GTPase binding	GO:0016043//cellular component organization;GO:0030036//actin cytoskeleton organization
	A025266	Chr24	18562162	18563969	-3007	Chr24_16888520	Chr24	65.464	4.99588	Chr24_18566072	72.17	18566072	CDK5R2	TKS65114.1 Cyclin-dependent kinase 5 activator 2 [Collichthys lucidus]	-	-	-	-	GO:0016533//cyclin-dependent protein kinase 5 holoenzyme complex	GO:0061575//cyclin-dependent protein serine/threonine kinase activator activity	-
	A008483	Chr8	11453392	11455379	959	Chr8_16044431	Chr8	59.6299	5.84666	Chr8_11453426	52.128	11453426	--	XP_010742628.1 uncharacterized protein LOC104929738 [Larimichthys crocea]	-	-	-	-	-	-	-
	A008484	Chr8	11457394	11463006	6774	Chr8_16044431	Chr8	59.6299	5.84666	Chr8_11453426	52.128	11453426	GRWD1	XP_019108997.2 glutamate-rich WD repeat-containing protein 1 [Larimichthys crocea]	-	-	-	-	GO:0005575//cellular_component;GO:0005622//intracellular;GO:0005623//cell;GO:0005634//nucleus;GO:0005681//spliceosomal complex;GO:0005694//chromosome;GO:0005730//nucleolus;GO:0005737//cytoplasm;GO:0005829//cytosol;GO:0031974//membrane-enclosed lumen;GO:0031981//nuclear lumen;GO:0032991//macromolecular complex;GO:0043226//organelle;GO:0043227//membrane-bounded organelle;GO:0043228//non-membrane-bo…	GO:0003674//molecular_function;GO:0003676//nucleic acid binding;GO:0003677//DNA binding;GO:0003682//chromatin binding;GO:0003688//DNA replication origin binding;GO:0003690//double-stranded DNA binding;GO:0005488//binding;GO:0005515//protein binding;GO:0042393//histone binding;GO:0043565//sequence-specific DNA binding;GO:0051082//unfolded protein binding;GO:0097159//organic cyclic compound binding…	GO:0000398//mRNA splicing, via spliceosome;GO:0006139//nucleobase-containing compound metabolic process;GO:0006259//DNA metabolic process;GO:0006260//DNA replication;GO:0006323//DNA packaging;GO:0006325//chromatin organization;GO:0006333//chromatin assembly or disassembly;GO:0006334//nucleosome assembly;GO:0006337//nucleosome disassembly;GO:0006364//rRNA processing;GO:0006396//RNA processing;GO:0…
	A008485	Chr8	11464499	11465332	11489	Chr8_16044431	Chr8	59.6299	5.84666	Chr8_11453426	52.128	11453426	--	XP_010742625.2 cdc42 effector protein 5 [Larimichthys crocea]	-	-	-	-	GO:0005575//cellular_component;GO:0005622//intracellular;GO:0005623//cell;GO:0005737//cytoplasm;GO:0005829//cytosol;GO:0005856//cytoskeleton;GO:0005886//plasma membrane;GO:0012505//endomembrane system;GO:0016020//membrane;GO:0043226//organelle;GO:0043228//non-membrane-bounded organelle;GO:0043229//intracellular organelle;GO:0043232//intracellular non-membrane-bounded organelle;GO:0044424//intrace…	GO:0003674//molecular_function;GO:0005096//GTPase activator activity;GO:0005488//binding;GO:0005515//protein binding;GO:0008047//enzyme activator activity;GO:0017016//Ras GTPase binding;GO:0017048//Rho GTPase binding;GO:0017049//GTP-Rho binding;GO:0019899//enzyme binding;GO:0030234//enzyme regulator activity;GO:0030695//GTPase regulator activity;GO:0031267//small GTPase binding;GO:0051020//GTPase…	GO:0000165//MAPK cascade;GO:0006464//cellular protein modification process;GO:0006468//protein phosphorylation;GO:0006793//phosphorus metabolic process;GO:0006796//phosphate-containing compound metabolic process;GO:0006807//nitrogen compound metabolic process;GO:0006950//response to stress;GO:0007154//cell communication;GO:0007165//signal transduction;GO:0007254//JNK cascade;GO:0007264//small GTP…
	A008486	Chr8	11472452	11478459	22029	Chr8_16044431	Chr8	59.6299	5.84666	Chr8_11453426	52.128	11453426	leng8	XP_019108995.1 leukocyte receptor cluster member 8 isoform X1 [Larimichthys crocea]	-	-	-	-	GO:0005575//cellular_component;GO:0005622//intracellular;GO:0005623//cell;GO:0005634//nucleus;GO:0043226//organelle;GO:0043227//membrane-bounded organelle;GO:0043229//intracellular organelle;GO:0043231//intracellular membrane-bounded organelle;GO:0044424//intracellular part;GO:0044464//cell part	GO:0003674//molecular_function	GO:0000375//RNA splicing, via transesterification reactions;GO:0000377//RNA splicing, via transesterification reactions with bulged adenosine as nucleophile;GO:0000398//mRNA splicing, via spliceosome;GO:0006139//nucleobase-containing compound metabolic process;GO:0006351//transcription, DNA-templated;GO:0006355//regulation of transcription, DNA-templated;GO:0006396//RNA processing;GO:0006397//mRN…
	A008487	Chr8	11485491	11496352	-21201	Chr8_16044431	Chr8	59.6299	5.84666	Chr8_11512122	52.544	11512122	rbfox1l	XP_010742624.1 RNA binding protein fox-1 homolog 1-like isoform X1 [Larimichthys crocea]	-	-	-	-	GO:0005575//cellular_component;GO:0005622//intracellular;GO:0005623//cell;GO:0005634//nucleus;GO:0005737//cytoplasm;GO:0043226//organelle;GO:0043227//membrane-bounded organelle;GO:0043229//intracellular organelle;GO:0043231//intracellular membrane-bounded organelle;GO:0044424//intracellular part;GO:0044464//cell part	GO:0003674//molecular_function;GO:0003676//nucleic acid binding;GO:0003723//RNA binding;GO:0003729//mRNA binding;GO:0005488//binding;GO:0097159//organic cyclic compound binding;GO:1901363//heterocyclic compound binding	GO:0000381//regulation of alternative mRNA splicing, via spliceosome;GO:0003008//system process;GO:0003013//circulatory system process;GO:0003015//heart process;GO:0006139//nucleobase-containing compound metabolic process;GO:0006396//RNA processing;GO:0006397//mRNA processing;GO:0006725//cellular aromatic compound metabolic process;GO:0006807//nitrogen compound metabolic process;GO:0007275//multi…
	A008488	Chr8	11497407	11499815	-13511	Chr8_16044431	Chr8	59.6299	5.84666	Chr8_11512122	52.544	11512122	RPS9	XP_031708826.1 40S ribosomal protein S9 [Anarrhichthys ocellatus]	Genetic Information Processing	Translation	ko03010//Ribosome	K02997	GO:0000228//nuclear chromosome;GO:0000314//organellar small ribosomal subunit;GO:0005575//cellular_component;GO:0005622//intracellular;GO:0005623//cell;GO:0005634//nucleus;GO:0005654//nucleoplasm;GO:0005694//chromosome;GO:0005730//nucleolus;GO:0005737//cytoplasm;GO:0005829//cytosol;GO:0005840//ribosome;GO:0015935//small ribosomal subunit;GO:0022626//cytosolic ribosome;GO:0022627//cytosolic small …	GO:0003674//molecular_function;GO:0003676//nucleic acid binding;GO:0003723//RNA binding;GO:0003735//structural constituent of ribosome;GO:0005198//structural molecule activity;GO:0005488//binding;GO:0019843//rRNA binding;GO:0045182//translation regulator activity;GO:0097159//organic cyclic compound binding;GO:1901363//heterocyclic compound binding	GO:0000184//nuclear-transcribed mRNA catabolic process, nonsense-mediated decay;GO:0000956//nuclear-transcribed mRNA catabolic process;GO:0002181//cytoplasmic translation;GO:0006139//nucleobase-containing compound metabolic process;GO:0006364//rRNA processing;GO:0006396//RNA processing;GO:0006401//RNA catabolic process;GO:0006402//mRNA catabolic process;GO:0006412//translation;GO:0006413//transla…
	A008489	Chr8	11505449	11525371	3288	Chr8_16044431	Chr8	59.6299	5.84666	Chr8_11512122	52.544	11512122	mboat7	AWO96505.1 Transmembrane channel-like protein [Scophthalmus maximus]	-	-	-	-	GO:0016021//integral component of membrane	-	-
	A008490	Chr8	11525691	11528187	14817	Chr8_16044431	Chr8	59.6299	5.84666	Chr8_11512122	52.544	11512122	--	-	-	-	-	-	-	-	-
	A008491	Chr8	11528237	11547356	25674	Chr8_16044431	Chr8	59.6299	5.84666	Chr8_11512122	52.544	11512122	Lmtk3	XP_019116892.2 serine/threonine-protein kinase LMTK3 isoform X2 [Larimichthys crocea]	-	-	-	-	GO:0000139//Golgi membrane;GO:0005575//cellular_component;GO:0005622//intracellular;GO:0005623//cell;GO:0005634//nucleus;GO:0005737//cytoplasm;GO:0005794//Golgi apparatus;GO:0012505//endomembrane system;GO:0016020//membrane;GO:0016021//integral component of membrane;GO:0030424//axon;GO:0030425//dendrite;GO:0031090//organelle membrane;GO:0031224//intrinsic component of membrane;GO:0031984//organel…	GO:0000166//nucleotide binding;GO:0003674//molecular_function;GO:0003676//nucleic acid binding;GO:0003677//DNA binding;GO:0003824//catalytic activity;GO:0004672//protein kinase activity;GO:0004674//protein serine/threonine kinase activity;GO:0005488//binding;GO:0005524//ATP binding;GO:0008144//drug binding;GO:0016301//kinase activity;GO:0016740//transferase activity;GO:0016772//transferase activi…	GO:0006464//cellular protein modification process;GO:0006468//protein phosphorylation;GO:0006793//phosphorus metabolic process;GO:0006796//phosphate-containing compound metabolic process;GO:0006807//nitrogen compound metabolic process;GO:0008150//biological_process;GO:0008152//metabolic process;GO:0009892//negative regulation of metabolic process;GO:0009987//cellular process;GO:0010563//negative …
	A008492	Chr8	11547482	11555229	39233	Chr8_16044431	Chr8	59.6299	5.84666	Chr8_11512122	52.544	11512122	prpf31	XP_010742612.3 U4/U6 small nuclear ribonucleoprotein Prp31 [Larimichthys crocea]	Genetic Information Processing	Transcription	ko03040//Spliceosome	K12844	GO:0005575//cellular_component;GO:0005622//intracellular;GO:0005623//cell;GO:0005634//nucleus;GO:0005654//nucleoplasm;GO:0005681//spliceosomal complex;GO:0005684//U2-type spliceosomal complex;GO:0005687//U4 snRNP;GO:0005690//U4atac snRNP;GO:0005737//cytoplasm;GO:0005739//mitochondrion;GO:0015030//Cajal body;GO:0016604//nuclear body;GO:0016607//nuclear speck;GO:0030532//small nuclear ribonucleopro…	GO:0003674//molecular_function;GO:0003676//nucleic acid binding;GO:0003723//RNA binding;GO:0005488//binding;GO:0017069//snRNA binding;GO:0030621//U4 snRNA binding;GO:0030622//U4atac snRNA binding;GO:0043021//ribonucleoprotein complex binding;GO:0044877//macromolecular complex binding;GO:0070990//snRNP binding;GO:0097159//organic cyclic compound binding;GO:1901363//heterocyclic compound binding	GO:0000244//spliceosomal tri-snRNP complex assembly;GO:0000375//RNA splicing, via transesterification reactions;GO:0000377//RNA splicing, via transesterification reactions with bulged adenosine as nucleophile;GO:0000387//spliceosomal snRNP assembly;GO:0000398//mRNA splicing, via spliceosome;GO:0001654//eye development;GO:0006139//nucleobase-containing compound metabolic process;GO:0006396//RNA pr…
	A008493	Chr8	11558160	11565895	49905	Chr8_16044431	Chr8	59.6299	5.84666	Chr8_11512122	52.544	11512122	CNOT3	XP_010752802.1 CCR4-NOT transcription complex subunit 3 isoform X2 [Larimichthys crocea]	Genetic Information Processing	Folding, sorting and degradation	ko03018//RNA degradation	K12580	GO:0005634//nucleus	GO:0046872//metal ion binding	GO:0006355//regulation of transcription, DNA-templated;GO:0030001//metal ion transport
	A008494	Chr8	11569057	11571287	58050	Chr8_16044431	Chr8	59.6299	5.84666	Chr8_11512122	52.544	11512122	TFPT	XP_019116878.2 TCF3 fusion partner [Larimichthys crocea]	-	-	-	-	-	GO:0003924//GTPase activity	GO:0000910//cytokinesis
	A008495	Chr8	11572487	11574239	61241	Chr8_16044431	Chr8	59.6299	5.84666	Chr8_11512122	52.544	11512122	Ndufa3	XP_019116880.1 NADH dehydrogenase [ubiquinone] 1 alpha subcomplex subunit 3 [Larimichthys crocea]	Metabolism;Human Diseases;Human Diseases;Organismal Systems;Organismal Systems;Human Diseases;Human Diseases;Metabolism	Global and overview maps;Neurodegenerative diseases;Neurodegenerative diseases;Environmental adaptation;Nervous system;Endocrine and metabolic diseases;Neurodegenerative diseases;Energy metabolism	ko01100//Metabolic pathways;ko05010//Alzheimer disease;ko05016//Huntington disease;ko04714//Thermogenesis;ko04723//Retrograde endocannabinoid signaling;ko04932//Non-alcoholic fatty liver disease (NAFLD);ko05012//Parkinson disease;ko00190//Oxidative phosphorylation	K03947;K03947;K03947;K03947;K03947;K03947;K03947;K03947	GO:0005575//cellular_component;GO:0005622//intracellular;GO:0005623//cell;GO:0005737//cytoplasm;GO:0005739//mitochondrion;GO:0005740//mitochondrial envelope;GO:0005743//mitochondrial inner membrane;GO:0005746//mitochondrial respiratory chain;GO:0005747//mitochondrial respiratory chain complex I;GO:0016020//membrane;GO:0016021//integral component of membrane;GO:0019866//organelle inner membrane;GO…	GO:0003674//molecular_function;GO:0003824//catalytic activity;GO:0003954//NADH dehydrogenase activity;GO:0008137//NADH dehydrogenase (ubiquinone) activity;GO:0016491//oxidoreductase activity;GO:0016651//oxidoreductase activity, acting on NAD(P)H;GO:0016655//oxidoreductase activity, acting on NAD(P)H, quinone or similar compound as acceptor;GO:0050136//NADH dehydrogenase (quinone) activity	GO:0006091//generation of precursor metabolites and energy;GO:0006119//oxidative phosphorylation;GO:0006120//mitochondrial electron transport, NADH to ubiquinone;GO:0006139//nucleobase-containing compound metabolic process;GO:0006163//purine nucleotide metabolic process;GO:0006725//cellular aromatic compound metabolic process;GO:0006753//nucleoside phosphate metabolic process;GO:0006793//phosphor…
	A008496	Chr8	11578050	11584858	-58081	Chr8_16044431	Chr8	59.6299	5.84666	Chr8_11639535	52.962	11639535	Baiap2	XP_019116877.1 brain-specific angiogenesis inhibitor 1-associated protein 2-like [Larimichthys crocea]	Cellular Processes;Human Diseases;Human Diseases;Cellular Processes	Cell motility;Infectious diseases;Infectious disease: bacterial;Cellular community - eukaryotes	ko04810//Regulation of actin cytoskeleton;ko05130//Pathogenic Escherichia coli infection;ko05135//Yersinia infection;ko04520//Adherens junction	K05627;K05627;K05627;K05627	-	GO:0005515//protein binding	GO:0007009//plasma membrane organization
	A008497	Chr8	11593828	11598163	-43540	Chr8_16044431	Chr8	59.6299	5.84666	Chr8_11639535	52.962	11639535	Nptx2	KAE8288875.1 Neuronal pentraxin-2 [Larimichthys crocea]	-	-	-	-	-	-	-
	A008498	Chr8	11603121	11610183	-32883	Chr8_16044431	Chr8	59.6299	5.84666	Chr8_11639535	52.962	11639535	CYTH2	XP_030250089.1 cytohesin-2 isoform X2 [Sparus aurata]	Cellular Processes;Human Diseases;Human Diseases;Environmental Information Processing	Transport and catabolism;Infectious diseases;Infectious diseases;Signal transduction	ko04144//Endocytosis;ko05132//Salmonella infection;ko05130//Pathogenic Escherichia coli infection;ko04072//Phospholipase D signaling pathway	K18441;K18441;K18441;K18441	GO:0000139//Golgi membrane;GO:0001726//ruffle;GO:0005575//cellular_component;GO:0005622//intracellular;GO:0005623//cell;GO:0005737//cytoplasm;GO:0005794//Golgi apparatus;GO:0005829//cytosol;GO:0005886//plasma membrane;GO:0005911//cell-cell junction;GO:0005912//adherens junction;GO:0005923//bicellular tight junction;GO:0012505//endomembrane system;GO:0016020//membrane;GO:0030054//cell junction;GO:…	GO:0003674//molecular_function;GO:0005085//guanyl-nucleotide exchange factor activity;GO:0005086//ARF guanyl-nucleotide exchange factor activity;GO:0005488//binding;GO:0005515//protein binding;GO:0008289//lipid binding;GO:0019899//enzyme binding;GO:0036094//small molecule binding;GO:0043167//ion binding;GO:0043168//anion binding;GO:0043178//alcohol binding;GO:0051020//GTPase binding;GO:0070679//i…	GO:0006810//transport;GO:0006897//endocytosis;GO:0006996//organelle organization;GO:0007010//cytoskeleton organization;GO:0007275//multicellular organism development;GO:0007399//nervous system development;GO:0008150//biological_process;GO:0009966//regulation of signal transduction;GO:0009987//cellular process;GO:0010646//regulation of cell communication;GO:0010721//negative regulation of cell dev…
	A008499	Chr8	11614719	11620486	-21933	Chr8_16044431	Chr8	59.6299	5.84666	Chr8_11639535	52.962	11639535	SPHK2	XP_019109492.1 sphingosine kinase 2 [Larimichthys crocea]	Metabolism;Environmental Information Processing;Environmental Information Processing;Human Diseases;Environmental Information Processing;Environmental Information Processing;Organismal Systems;Environmental Information Processing;Metabolism	Global and overview maps;Signal transduction;Signal transduction;Infectious diseases;Signal transduction;Signal transduction;Immune system;Signal transduction;Lipid metabolism	ko01100//Metabolic pathways;ko04020//Calcium signaling pathway;ko04072//Phospholipase D signaling pathway;ko05152//Tuberculosis;ko04371//Apelin signaling pathway;ko04071//Sphingolipid signaling pathway;ko04666//Fc gamma R-mediated phagocytosis;ko04370//VEGF signaling pathway;ko00600//Sphingolipid metabolism	K04718;K04718;K04718;K04718;K04718;K04718;K04718;K04718;K04718	GO:0000323//lytic vacuole;GO:0005575//cellular_component;GO:0005622//intracellular;GO:0005623//cell;GO:0005737//cytoplasm;GO:0005764//lysosome;GO:0005765//lysosomal membrane;GO:0005773//vacuole;GO:0005774//vacuolar membrane;GO:0005829//cytosol;GO:0016020//membrane;GO:0031090//organelle membrane;GO:0043226//organelle;GO:0043227//membrane-bounded organelle;GO:0043229//intracellular organelle;GO:004…	GO:0000166//nucleotide binding;GO:0001727//lipid kinase activity;GO:0003674//molecular_function;GO:0003824//catalytic activity;GO:0003951//NAD+ kinase activity;GO:0004888//transmembrane signaling receptor activity;GO:0004930//G-protein coupled receptor activity;GO:0005488//binding;GO:0005515//protein binding;GO:0005524//ATP binding;GO:0008144//drug binding;GO:0008481//sphinganine kinase activity;…	GO:0000003//reproduction;GO:0001568//blood vessel development;GO:0001944//vasculature development;GO:0003376//sphingosine-1-phosphate signaling pathway;GO:0006066//alcohol metabolic process;GO:0006629//lipid metabolic process;GO:0006643//membrane lipid metabolic process;GO:0006644//phospholipid metabolic process;GO:0006665//sphingolipid metabolic process;GO:0006668//sphinganine-1-phosphate metabo…
	A008500	Chr8	11624057	11627503	-13755	Chr8_16044431	Chr8	59.6299	5.84666	Chr8_11639535	52.962	11639535	rpl18	XP_027143230.1 60S ribosomal protein L18 [Larimichthys crocea]	Genetic Information Processing	Translation	ko03010//Ribosome	K02883	GO:0005575//cellular_component;GO:0005622//intracellular;GO:0005623//cell;GO:0005634//nucleus;GO:0005730//nucleolus;GO:0005737//cytoplasm;GO:0005783//endoplasmic reticulum;GO:0005791//rough endoplasmic reticulum;GO:0005829//cytosol;GO:0005840//ribosome;GO:0005844//polysome;GO:0012505//endomembrane system;GO:0015934//large ribosomal subunit;GO:0022625//cytosolic large ribosomal subunit;GO:0022626/…	GO:0003674//molecular_function;GO:0003676//nucleic acid binding;GO:0003723//RNA binding;GO:0003735//structural constituent of ribosome;GO:0005198//structural molecule activity;GO:0005488//binding;GO:0097159//organic cyclic compound binding;GO:1901363//heterocyclic compound binding	GO:0000184//nuclear-transcribed mRNA catabolic process, nonsense-mediated decay;GO:0000956//nuclear-transcribed mRNA catabolic process;GO:0002181//cytoplasmic translation;GO:0006139//nucleobase-containing compound metabolic process;GO:0006401//RNA catabolic process;GO:0006402//mRNA catabolic process;GO:0006412//translation;GO:0006413//translational initiation;GO:0006518//peptide metabolic process…
	A008501	Chr8	11629395	11632589	-8543	Chr8_16044431	Chr8	59.6299	5.84666	Chr8_11639535	52.962	11639535	mpv17l	XP_027132341.1 mpv17-like protein [Larimichthys crocea]	Cellular Processes	Transport and catabolism	ko04146//Peroxisome	K13349	GO:0016021//integral component of membrane	-	-
	A008502	Chr8	11635006	11636974	-3545	Chr8_16044431	Chr8	59.6299	5.84666	Chr8_11639535	52.962	11639535	--	XP_027142952.1 uncharacterized protein LOC113747404 [Larimichthys crocea]	-	-	-	-	-	-	-
	A008503	Chr8	11641999	11668509	15719	Chr8_16044431	Chr8	59.6299	5.84666	Chr8_11639535	52.962	11639535	MYH10	KAE8288869.1 Myosin-10 Cellular myosin heavy chain, type B Myosin heavy chain 10 [Larimichthys crocea]	-	-	-	-	GO:0001725//stress fiber;GO:0005575//cellular_component;GO:0005622//intracellular;GO:0005623//cell;GO:0005737//cytoplasm;GO:0005829//cytosol;GO:0005856//cytoskeleton;GO:0005903//brush border;GO:0015629//actin cytoskeleton;GO:0016459//myosin complex;GO:0016460//myosin II complex;GO:0030424//axon;GO:0030426//growth cone;GO:0030427//site of polarized growth;GO:0032432//actin filament bundle;GO:00329…	GO:0000146//microfilament motor activity;GO:0000166//nucleotide binding;GO:0003674//molecular_function;GO:0003774//motor activity;GO:0003777//microtubule motor activity;GO:0003779//actin binding;GO:0003824//catalytic activity;GO:0005488//binding;GO:0005515//protein binding;GO:0005516//calmodulin binding;GO:0005524//ATP binding;GO:0008017//microtubule binding;GO:0008092//cytoskeletal protein bindi…	GO:0001508//action potential;GO:0003008//system process;GO:0003009//skeletal muscle contraction;GO:0003012//muscle system process;GO:0006928//movement of cell or subcellular component;GO:0006936//muscle contraction;GO:0006941//striated muscle contraction;GO:0006996//organelle organization;GO:0007005//mitochondrion organization;GO:0007010//cytoskeleton organization;GO:0007017//microtubule-based pr…
	A008504	Chr8	11672133	11675476	34269	Chr8_16044431	Chr8	59.6299	5.84666	Chr8_11639535	52.962	11639535	KCNJ2	XP_019109474.1 inward rectifier potassium channel 2 [Larimichthys crocea]	Organismal Systems;Organismal Systems	Endocrine system;Nervous system	ko04921//Oxytocin signaling pathway;ko04725//Cholinergic synapse	K05007;K05007	GO:0005575//cellular_component;GO:0005623//cell;GO:0005886//plasma membrane;GO:0005887//integral component of plasma membrane;GO:0008076//voltage-gated potassium channel complex;GO:0016020//membrane;GO:0016021//integral component of membrane;GO:0030425//dendrite;GO:0031224//intrinsic component of membrane;GO:0031226//intrinsic component of plasma membrane;GO:0032991//macromolecular complex;GO:003…	GO:0003674//molecular_function;GO:0005215//transporter activity;GO:0005216//ion channel activity;GO:0005242//inward rectifier potassium channel activity;GO:0005244//voltage-gated ion channel activity;GO:0005249//voltage-gated potassium channel activity;GO:0005261//cation channel activity;GO:0005267//potassium channel activity;GO:0008324//cation transmembrane transporter activity;GO:0015075//ion t…	GO:0006810//transport;GO:0006811//ion transport;GO:0006812//cation transport;GO:0006813//potassium ion transport;GO:0008150//biological_process;GO:0009987//cellular process;GO:0010107//potassium ion import;GO:0015672//monovalent inorganic cation transport;GO:0030001//metal ion transport;GO:0032879//regulation of localization;GO:0034220//ion transmembrane transport;GO:0034762//regulation of transm…
	A008505	Chr8	11692091	11693227	53124	Chr8_16044431	Chr8	59.6299	5.84666	Chr8_11639535	52.962	11639535	UTS2R	XP_019109480.1 urotensin-2 receptor-like [Larimichthys crocea]	Environmental Information Processing	Signaling molecules and interaction	ko04080//Neuroactive ligand-receptor interaction	K04241	GO:0016021//integral component of membrane	GO:0004930//G-protein coupled receptor activity	GO:0007186//G-protein coupled receptor signaling pathway
	A008506	Chr8	11700675	11709274	65439	Chr8_16044431	Chr8	59.6299	5.84666	Chr8_11639535	52.962	11639535	khdc4	XP_010731124.1 KH homology domain-containing protein 4 isoform X1 [Larimichthys crocea]	-	-	-	-	-	-	-
	A008507	Chr8	11710285	11714833	-62624	Chr8_16044431	Chr8	59.6299	5.84666	Chr8_11775183	53.378	11775183	NDUFV1	XP_010731123.2 NADH dehydrogenase [ubiquinone] flavoprotein 1, mitochondrial [Larimichthys crocea]	Metabolism;Human Diseases;Human Diseases;Organismal Systems;Organismal Systems;Human Diseases;Human Diseases;Metabolism	Global and overview maps;Neurodegenerative diseases;Neurodegenerative diseases;Environmental adaptation;Nervous system;Endocrine and metabolic diseases;Neurodegenerative diseases;Energy metabolism	ko01100//Metabolic pathways;ko05010//Alzheimer disease;ko05016//Huntington disease;ko04714//Thermogenesis;ko04723//Retrograde endocannabinoid signaling;ko04932//Non-alcoholic fatty liver disease (NAFLD);ko05012//Parkinson disease;ko00190//Oxidative phosphorylation	K03942;K03942;K03942;K03942;K03942;K03942;K03942;K03942	GO:0016020//membrane	GO:0009055//electron carrier activity;GO:0050136//NADH dehydrogenase (quinone) activity;GO:0051539//4 iron, 4 sulfur cluster binding	-
	A008508	Chr8	11718480	11740978	-45454	Chr8_16044431	Chr8	59.6299	5.84666	Chr8_11775183	53.378	11775183	Zbtb7b	TKS82133.1 Zinc finger and BTB domain-containing protein 7B [Collichthys lucidus]	-	-	-	-	GO:0005575//cellular_component;GO:0005622//intracellular;GO:0005623//cell;GO:0005634//nucleus;GO:0005654//nucleoplasm;GO:0031974//membrane-enclosed lumen;GO:0031981//nuclear lumen;GO:0043226//organelle;GO:0043227//membrane-bounded organelle;GO:0043229//intracellular organelle;GO:0043231//intracellular membrane-bounded organelle;GO:0043233//organelle lumen;GO:0044422//organelle part;GO:0044424//in…	GO:0000976//transcription regulatory region sequence-specific DNA binding;GO:0000977//RNA polymerase II regulatory region sequence-specific DNA binding;GO:0000978//RNA polymerase II core promoter proximal region sequence-specific DNA binding;GO:0000981//RNA polymerase II transcription factor activity, sequence-specific DNA binding;GO:0000982//transcription factor activity, RNA polymerase II core …	GO:0000122//negative regulation of transcription from RNA polymerase II promoter;GO:0001775//cell activation;GO:0001816//cytokine production;GO:0001865//NK T cell differentiation;GO:0002376//immune system process;GO:0002520//immune system development;GO:0002521//leukocyte differentiation;GO:0002682//regulation of immune system process;GO:0002683//negative regulation of immune system process;GO:00…
	A008509	Chr8	11741083	11754179	-27552	Chr8_16044431	Chr8	59.6299	5.84666	Chr8_11775183	53.378	11775183	HCN4	XP_019109487.2 potassium/sodium hyperpolarization-activated cyclic nucleotide-gated channel 2-like [Larimichthys crocea]	-	-	-	-	GO:0005575//cellular_component;GO:0005623//cell;GO:0005886//plasma membrane;GO:0005887//integral component of plasma membrane;GO:0016020//membrane;GO:0016021//integral component of membrane;GO:0030424//axon;GO:0030425//dendrite;GO:0031224//intrinsic component of membrane;GO:0031226//intrinsic component of plasma membrane;GO:0033267//axon part;GO:0036477//somatodendritic compartment;GO:0042995//ce…	GO:0000166//nucleotide binding;GO:0003674//molecular_function;GO:0005215//transporter activity;GO:0005216//ion channel activity;GO:0005244//voltage-gated ion channel activity;GO:0005248//voltage-gated sodium channel activity;GO:0005249//voltage-gated potassium channel activity;GO:0005261//cation channel activity;GO:0005267//potassium channel activity;GO:0005272//sodium channel activity;GO:0005488…	GO:0006810//transport;GO:0006811//ion transport;GO:0006812//cation transport;GO:0006813//potassium ion transport;GO:0006814//sodium ion transport;GO:0008150//biological_process;GO:0009636//response to toxic substance;GO:0009719//response to endogenous stimulus;GO:0009987//cellular process;GO:0010033//response to organic substance;GO:0010243//response to organonitrogen compound;GO:0014070//respons…
	A008510	Chr8	11757518	11767806	-12521	Chr8_16044431	Chr8	59.6299	5.84666	Chr8_11775183	53.378	11775183	pkm	KAE8288863.1 Pyruvate kinase PKM [Larimichthys crocea]	Metabolism;Human Diseases;Human Diseases;Metabolism;Metabolism;Organismal Systems;Human Diseases;Metabolism;Metabolism;Human Diseases;Metabolism	Global and overview maps;Infectious diseases;Cancers;Nucleotide metabolism;Global and overview maps;Endocrine system;Cancers;Global and overview maps;Carbohydrate metabolism;Endocrine and metabolic diseases;Carbohydrate metabolism	ko01100//Metabolic pathways;ko05165//Human papillomavirus infection;ko05203//Viral carcinogenesis;ko00230//Purine metabolism;ko01200//Carbon metabolism;ko04922//Glucagon signaling pathway;ko05230//Central carbon metabolism in cancer;ko01230//Biosynthesis of amino acids;ko00010//Glycolysis / Gluconeogenesis;ko04930//Type II diabetes mellitus;ko00620//Pyruvate metabolism	K00873;K00873;K00873;K00873;K00873;K00873;K00873;K00873;K00873;K00873;K00873	GO:0005575//cellular_component;GO:0005622//intracellular;GO:0005623//cell;GO:0005737//cytoplasm;GO:0005829//cytosol;GO:0044424//intracellular part;GO:0044444//cytoplasmic part;GO:0044464//cell part	GO:0000166//nucleotide binding;GO:0000287//magnesium ion binding;GO:0003674//molecular_function;GO:0003824//catalytic activity;GO:0004743//pyruvate kinase activity;GO:0005488//binding;GO:0005524//ATP binding;GO:0008144//drug binding;GO:0016301//kinase activity;GO:0016740//transferase activity;GO:0016772//transferase activity, transferring phosphorus-containing groups;GO:0016773//phosphotransferas…	GO:0001666//response to hypoxia;GO:0005975//carbohydrate metabolic process;GO:0005996//monosaccharide metabolic process;GO:0006006//glucose metabolic process;GO:0006007//glucose catabolic process;GO:0006082//organic acid metabolic process;GO:0006090//pyruvate metabolic process;GO:0006091//generation of precursor metabolites and energy;GO:0006096//glycolytic process;GO:0006139//nucleobase-containi…
	A008511	Chr8	11772314	11778781	364	Chr8_16044431	Chr8	59.6299	5.84666	Chr8_11775183	53.378	11775183	CYP11B	KAE8288862.1 Cytochrome P450 11B [Larimichthys crocea]	Metabolism;Human Diseases;Organismal Systems;Metabolism	Global and overview maps;Endocrine and metabolic diseases;Endocrine system;Lipid metabolism	ko01100//Metabolic pathways;ko04934//Cushing syndrome;ko04927//Cortisol synthesis and secretion;ko00140//Steroid hormone biosynthesis	K00497;K00497;K00497;K00497	-	GO:0005506//iron ion binding;GO:0016705//oxidoreductase activity, acting on paired donors, with incorporation or reduction of molecular oxygen;GO:0020037//heme binding	GO:0055114//oxidation-reduction process
	A008512	Chr8	11780560	11782206	6200	Chr8_16044431	Chr8	59.6299	5.84666	Chr8_11775183	53.378	11775183	--	XP_027143281.1 complexin-3-like [Larimichthys crocea]	Organismal Systems	Nervous system	ko04721//Synaptic vesicle cycle	K15295	-	GO:0019905//syntaxin binding	GO:0006836//neurotransmitter transport
	A008513	Chr8	11788545	11812556	25367	Chr8_16044431	Chr8	59.6299	5.84666	Chr8_11775183	53.378	11775183	setdb1b	TKS82127.1 Histone-lysine N-methyltransferase SETDB1-B [Collichthys lucidus]	Metabolism;Cellular Processes;Metabolism	Global and overview maps;Cellular community - eukaryotes;Amino acid metabolism	ko01100//Metabolic pathways;ko04550//Signaling pathways regulating pluripotency of stem cells;ko00310//Lysine degradation	K11421;K11421;K11421	GO:0005575//cellular_component;GO:0005622//intracellular;GO:0005623//cell;GO:0005634//nucleus;GO:0005654//nucleoplasm;GO:0005694//chromosome;GO:0005737//cytoplasm;GO:0005829//cytosol;GO:0005886//plasma membrane;GO:0016020//membrane;GO:0031974//membrane-enclosed lumen;GO:0031981//nuclear lumen;GO:0043226//organelle;GO:0043227//membrane-bounded organelle;GO:0043228//non-membrane-bounded organelle;G…	GO:0003674//molecular_function;GO:0003676//nucleic acid binding;GO:0003677//DNA binding;GO:0003682//chromatin binding;GO:0003824//catalytic activity;GO:0004672//protein kinase activity;GO:0005488//binding;GO:0005515//protein binding;GO:0005524//ATP binding;GO:0008168//methyltransferase activity;GO:0008170//N-methyltransferase activity;GO:0008270//zinc ion binding;GO:0008276//protein methyltransfe…	GO:0000122//negative regulation of transcription from RNA polymerase II promoter;GO:0001501//skeletal system development;GO:0001701//in utero embryonic development;GO:0001824//blastocyst development;GO:0001832//blastocyst growth;GO:0001833//inner cell mass cell proliferation;GO:0006139//nucleobase-containing compound metabolic process;GO:0006325//chromatin organization;GO:0006351//transcription, …
	A008514	Chr8	11819798	11820355	44893	Chr8_16044431	Chr8	59.6299	5.84666	Chr8_11775183	53.378	11775183	arnt	TMS10629.1 hypothetical protein E3U43_019622 [Larimichthys crocea]	Human Diseases;Human Diseases;Environmental Information Processing;Human Diseases;Human Diseases	Cancers;Endocrine and metabolic diseases;Signal transduction;Cancers;Cancers	ko05200//Pathways in cancer;ko04934//Cushing syndrome;ko04066//HIF-1 signaling pathway;ko05211//Renal cell carcinoma;ko05204//Chemical carcinogenesis	K09097;K09097;K09097;K09097;K09097	GO:0005575//cellular_component;GO:0005622//intracellular;GO:0005623//cell;GO:0005634//nucleus;GO:0005654//nucleoplasm;GO:0005667//transcription factor complex;GO:0005737//cytoplasm;GO:0016604//nuclear body;GO:0031974//membrane-enclosed lumen;GO:0031981//nuclear lumen;GO:0032991//macromolecular complex;GO:0043226//organelle;GO:0043227//membrane-bounded organelle;GO:0043229//intracellular organelle…	GO:0000981//RNA polymerase II transcription factor activity, sequence-specific DNA binding;GO:0001067//regulatory region nucleic acid binding;GO:0003674//molecular_function;GO:0003676//nucleic acid binding;GO:0003677//DNA binding;GO:0003690//double-stranded DNA binding;GO:0003700//transcription factor activity, sequence-specific DNA binding;GO:0003705//transcription factor activity, RNA polymeras…	GO:0000003//reproduction;GO:0001666//response to hypoxia;GO:0001701//in utero embryonic development;GO:0001817//regulation of cytokine production;GO:0001819//positive regulation of cytokine production;GO:0001890//placenta development;GO:0001892//embryonic placenta development;GO:0001936//regulation of endothelial cell proliferation;GO:0001938//positive regulation of endothelial cell proliferation…
	A008515	Chr8	11822676	11831216	51763	Chr8_16044431	Chr8	59.6299	5.84666	Chr8_11775183	53.378	11775183	arnt	XP_027142773.1 aryl hydrocarbon receptor nuclear translocator isoform X4 [Larimichthys crocea]	Human Diseases;Human Diseases;Environmental Information Processing;Human Diseases;Human Diseases	Cancers;Endocrine and metabolic diseases;Signal transduction;Cancers;Cancers	ko05200//Pathways in cancer;ko04934//Cushing syndrome;ko04066//HIF-1 signaling pathway;ko05211//Renal cell carcinoma;ko05204//Chemical carcinogenesis	K09097;K09097;K09097;K09097;K09097	GO:0005575//cellular_component;GO:0005622//intracellular;GO:0005623//cell;GO:0005634//nucleus;GO:0005654//nucleoplasm;GO:0005667//transcription factor complex;GO:0005737//cytoplasm;GO:0016604//nuclear body;GO:0031974//membrane-enclosed lumen;GO:0031981//nuclear lumen;GO:0032991//macromolecular complex;GO:0043226//organelle;GO:0043227//membrane-bounded organelle;GO:0043229//intracellular organelle…	GO:0000981//RNA polymerase II transcription factor activity, sequence-specific DNA binding;GO:0001067//regulatory region nucleic acid binding;GO:0003674//molecular_function;GO:0003676//nucleic acid binding;GO:0003677//DNA binding;GO:0003690//double-stranded DNA binding;GO:0003700//transcription factor activity, sequence-specific DNA binding;GO:0003705//transcription factor activity, RNA polymeras…	GO:0000003//reproduction;GO:0001666//response to hypoxia;GO:0001701//in utero embryonic development;GO:0001817//regulation of cytokine production;GO:0001819//positive regulation of cytokine production;GO:0001890//placenta development;GO:0001892//embryonic placenta development;GO:0001936//regulation of endothelial cell proliferation;GO:0001938//positive regulation of endothelial cell proliferation…
	A008516	Chr8	11835567	11850355	67778	Chr8_16044431	Chr8	59.6299	5.84666	Chr8_11775183	53.378	11775183	CERS2	XP_027142774.1 ceramide synthase 2 [Larimichthys crocea]	Metabolism;Environmental Information Processing;Metabolism	Global and overview maps;Signal transduction;Lipid metabolism	ko01100//Metabolic pathways;ko04071//Sphingolipid signaling pathway;ko00600//Sphingolipid metabolism	K04710;K04710;K04710	GO:0005789//endoplasmic reticulum membrane;GO:0016021//integral component of membrane	GO:0003677//DNA binding;GO:0003700//transcription factor activity, sequence-specific DNA binding;GO:0043565//sequence-specific DNA binding	GO:0006355//regulation of transcription, DNA-templated
	A008517	Chr8	11856009	11876957	91300	Chr8_16044431	Chr8	59.6299	5.84666	Chr8_11775183	53.378	11775183	CELF3	KAF0045445.1 hypothetical protein F2P81_001974 [Scophthalmus maximus]	-	-	-	-	GO:0005634//nucleus;GO:0005737//cytoplasm	GO:0003676//nucleic acid binding;GO:0003723//RNA binding;GO:0004535//poly(A)-specific ribonuclease activity;GO:0046872//metal ion binding	GO:0006402//mRNA catabolic process;GO:0008380//RNA splicing
	A008518	Chr8	11882851	11917384	124934	Chr8_16044431	Chr8	59.6299	5.84666	Chr8_11775183	53.378	11775183	Thsd4	XP_019109502.2 thrombospondin type-1 domain-containing protein 4 [Larimichthys crocea]	-	-	-	-	GO:0005575//cellular_component;GO:0005576//extracellular region;GO:0005614//interstitial matrix;GO:0005622//intracellular;GO:0005623//cell;GO:0005737//cytoplasm;GO:0005783//endoplasmic reticulum;GO:0005788//endoplasmic reticulum lumen;GO:0012505//endomembrane system;GO:0031012//extracellular matrix;GO:0031974//membrane-enclosed lumen;GO:0043226//organelle;GO:0043227//membrane-bounded organelle;GO…	GO:0002020//protease binding;GO:0003674//molecular_function;GO:0003824//catalytic activity;GO:0005488//binding;GO:0005515//protein binding;GO:0008233//peptidase activity;GO:0016787//hydrolase activity;GO:0019899//enzyme binding	GO:0002064//epithelial cell development;GO:0006508//proteolysis;GO:0006807//nitrogen compound metabolic process;GO:0006915//apoptotic process;GO:0007165//signal transduction;GO:0008150//biological_process;GO:0008152//metabolic process;GO:0008219//cell death;GO:0009888//tissue development;GO:0009987//cellular process;GO:0010941//regulation of cell death;GO:0010942//positive regulation of cell deat…
	A008519	Chr8	11930666	11942784	161542	Chr8_16044431	Chr8	59.6299	5.84666	Chr8_11775183	53.378	11775183	Tars1	KAE8288852.1 Threonine--tRNA ligase, cytoplasmic [Larimichthys crocea]	Genetic Information Processing	Translation	ko00970//Aminoacyl-tRNA biosynthesis	K01868	GO:0005575//cellular_component;GO:0005622//intracellular;GO:0005623//cell;GO:0005737//cytoplasm;GO:0005739//mitochondrion;GO:0005759//mitochondrial matrix;GO:0009345//glycine-tRNA ligase complex;GO:0031974//membrane-enclosed lumen;GO:0043226//organelle;GO:0043227//membrane-bounded organelle;GO:0043229//intracellular organelle;GO:0043231//intracellular membrane-bounded organelle;GO:0043233//organe…	GO:0000166//nucleotide binding;GO:0002161//aminoacyl-tRNA editing activity;GO:0003674//molecular_function;GO:0003824//catalytic activity;GO:0003879//ATP phosphoribosyltransferase activity;GO:0004812//aminoacyl-tRNA ligase activity;GO:0004820//glycine-tRNA ligase activity;GO:0004821//histidine-tRNA ligase activity;GO:0004827//proline-tRNA ligase activity;GO:0004828//serine-tRNA ligase activity;GO:…	GO:0000105//histidine biosynthetic process;GO:0000959//mitochondrial RNA metabolic process;GO:0006082//organic acid metabolic process;GO:0006139//nucleobase-containing compound metabolic process;GO:0006399//tRNA metabolic process;GO:0006412//translation;GO:0006418//tRNA aminoacylation for protein translation;GO:0006426//glycyl-tRNA aminoacylation;GO:0006427//histidyl-tRNA aminoacylation;GO:000643…
	A008520	Chr8	11946193	11958141	176984	Chr8_16044431	Chr8	59.6299	5.84666	Chr8_11775183	53.378	11775183	RPRD2	TKS82120.1 Regulation of nuclear pre-mRNA domain-containing protein 2 [Collichthys lucidus]	-	-	-	-	-	-	-
	A008521	Chr8	11961740	11971876	191625	Chr8_16044431	Chr8	59.6299	5.84666	Chr8_11775183	53.378	11775183	PRPF3	XP_010748694.1 U4/U6 small nuclear ribonucleoprotein Prp3 [Larimichthys crocea]	Genetic Information Processing	Transcription	ko03040//Spliceosome	K12843	GO:0000922//spindle pole;GO:0005575//cellular_component;GO:0005622//intracellular;GO:0005623//cell;GO:0005634//nucleus;GO:0005654//nucleoplasm;GO:0005681//spliceosomal complex;GO:0005684//U2-type spliceosomal complex;GO:0005737//cytoplasm;GO:0005819//spindle;GO:0005829//cytosol;GO:0005856//cytoskeleton;GO:0015030//Cajal body;GO:0015630//microtubule cytoskeleton;GO:0016604//nuclear body;GO:0016607…	GO:0003674//molecular_function;GO:0003676//nucleic acid binding;GO:0003723//RNA binding;GO:0005488//binding;GO:0005515//protein binding;GO:0042802//identical protein binding;GO:0097159//organic cyclic compound binding;GO:1901363//heterocyclic compound binding	GO:0000244//spliceosomal tri-snRNP complex assembly;GO:0000375//RNA splicing, via transesterification reactions;GO:0000377//RNA splicing, via transesterification reactions with bulged adenosine as nucleophile;GO:0000387//spliceosomal snRNP assembly;GO:0000398//mRNA splicing, via spliceosome;GO:0006139//nucleobase-containing compound metabolic process;GO:0006355//regulation of transcription, DNA-t…
	A008522	Chr8	11979697	11981880	205605	Chr8_16044431	Chr8	59.6299	5.84666	Chr8_11775183	53.378	11775183	Ciart	XP_010748693.1 circadian-associated transcriptional repressor isoform X2 [Larimichthys crocea]	-	-	-	-	GO:0005575//cellular_component;GO:0005622//intracellular;GO:0005623//cell;GO:0005634//nucleus;GO:0005654//nucleoplasm;GO:0016604//nuclear body;GO:0016605//PML body;GO:0031974//membrane-enclosed lumen;GO:0031981//nuclear lumen;GO:0043226//organelle;GO:0043227//membrane-bounded organelle;GO:0043229//intracellular organelle;GO:0043231//intracellular membrane-bounded organelle;GO:0043233//organelle l…	GO:0000976//transcription regulatory region sequence-specific DNA binding;GO:0000977//RNA polymerase II regulatory region sequence-specific DNA binding;GO:0000978//RNA polymerase II core promoter proximal region sequence-specific DNA binding;GO:0000980//RNA polymerase II distal enhancer sequence-specific DNA binding;GO:0000987//core promoter proximal region sequence-specific DNA binding;GO:000101…	GO:0006139//nucleobase-containing compound metabolic process;GO:0006351//transcription, DNA-templated;GO:0006355//regulation of transcription, DNA-templated;GO:0006725//cellular aromatic compound metabolic process;GO:0006807//nitrogen compound metabolic process;GO:0007610//behavior;GO:0007622//rhythmic behavior;GO:0007623//circadian rhythm;GO:0007626//locomotory behavior;GO:0008150//biological_pr…
	A008523	Chr8	11989568	12012077	225639	Chr8_16044431	Chr8	59.6299	5.84666	Chr8_11775183	53.378	11775183	CA14	XP_019109465.1 carbonic anhydrase 14 [Larimichthys crocea]	Metabolism;Metabolism	Global and overview maps;Energy metabolism	ko01100//Metabolic pathways;ko00910//Nitrogen metabolism	K01672;K01672	GO:0005575//cellular_component;GO:0005623//cell;GO:0005886//plasma membrane;GO:0016020//membrane;GO:0016021//integral component of membrane;GO:0031224//intrinsic component of membrane;GO:0044425//membrane part;GO:0044464//cell part;GO:0071944//cell periphery	GO:0003674//molecular_function;GO:0003824//catalytic activity;GO:0004089//carbonate dehydratase activity;GO:0005488//binding;GO:0008270//zinc ion binding;GO:0016829//lyase activity;GO:0016835//carbon-oxygen lyase activity;GO:0016836//hydro-lyase activity;GO:0043167//ion binding;GO:0043169//cation binding;GO:0046872//metal ion binding;GO:0046914//transition metal ion binding	GO:0006810//transport;GO:0006811//ion transport;GO:0006820//anion transport;GO:0006885//regulation of pH;GO:0008150//biological_process;GO:0015669//gas transport;GO:0015670//carbon dioxide transport;GO:0015701//bicarbonate transport;GO:0015711//organic anion transport;GO:0015893//drug transport;GO:0019755//one-carbon compound transport;GO:0042221//response to chemical;GO:0042493//response to drug…
	A008524	Chr8	12015997	12021939	-233316	Chr8_16044431	Chr8	59.6299	5.84666	Chr8_12252284	53.794	12252284	CRABP2	XP_010748690.1 cellular retinoic acid-binding protein 2 [Larimichthys crocea]	-	-	-	-	GO:0005575//cellular_component;GO:0005622//intracellular;GO:0005623//cell;GO:0005634//nucleus;GO:0005654//nucleoplasm;GO:0005737//cytoplasm;GO:0005783//endoplasmic reticulum;GO:0005829//cytosol;GO:0012505//endomembrane system;GO:0031974//membrane-enclosed lumen;GO:0031981//nuclear lumen;GO:0043226//organelle;GO:0043227//membrane-bounded organelle;GO:0043229//intracellular organelle;GO:0043231//in…	GO:0001972//retinoic acid binding;GO:0003674//molecular_function;GO:0005488//binding;GO:0005501//retinoid binding;GO:0005515//protein binding;GO:0008289//lipid binding;GO:0016918//retinal binding;GO:0019840//isoprenoid binding;GO:0019841//retinol binding;GO:0019842//vitamin binding;GO:0030332//cyclin binding;GO:0031406//carboxylic acid binding;GO:0033293//monocarboxylic acid binding;GO:0036094//s…	GO:0001523//retinoid metabolic process;GO:0001558//regulation of cell growth;GO:0006082//organic acid metabolic process;GO:0006355//regulation of transcription, DNA-templated;GO:0006629//lipid metabolic process;GO:0006720//isoprenoid metabolic process;GO:0006721//terpenoid metabolic process;GO:0007154//cell communication;GO:0007165//signal transduction;GO:0007275//multicellular organism developme…
	A008525	Chr8	12027091	12061843	-207817	Chr8_16044431	Chr8	59.6299	5.84666	Chr8_12252284	53.794	12252284	ITGA10	XP_019109490.2 integrin alpha-10 [Larimichthys crocea]	Human Diseases;Environmental Information Processing;Cellular Processes;Cellular Processes;Human Diseases;Human Diseases;Human Diseases;Environmental Information Processing	Infectious diseases;Signal transduction;Cellular community - eukaryotes;Cell motility;Cardiovascular diseases;Cardiovascular diseases;Cardiovascular diseases;Signaling molecules and interaction	ko05165//Human papillomavirus infection;ko04151//PI3K-Akt signaling pathway;ko04510//Focal adhesion;ko04810//Regulation of actin cytoskeleton;ko05414//Dilated cardiomyopathy (DCM);ko05410//Hypertrophic cardiomyopathy (HCM);ko05412//Arrhythmogenic right ventricular cardiomyopathy (ARVC);ko04512//ECM-receptor interaction	K06586;K06586;K06586;K06586;K06586;K06586;K06586;K06586	GO:0005575//cellular_component;GO:0005623//cell;GO:0005886//plasma membrane;GO:0005887//integral component of plasma membrane;GO:0008305//integrin complex;GO:0016020//membrane;GO:0016021//integral component of membrane;GO:0031224//intrinsic component of membrane;GO:0031226//intrinsic component of plasma membrane;GO:0032991//macromolecular complex;GO:0034680//integrin alpha10-beta1 complex;GO:0043…	GO:0003674//molecular_function;GO:0005488//binding;GO:0005518//collagen binding;GO:0043167//ion binding;GO:0043169//cation binding;GO:0044877//macromolecular complex binding;GO:0046872//metal ion binding;GO:0098631//protein binding involved in cell adhesion;GO:0098634//protein binding involved in cell-matrix adhesion;GO:0098639//collagen binding involved in cell-matrix adhesion	GO:0007154//cell communication;GO:0007155//cell adhesion;GO:0007160//cell-matrix adhesion;GO:0007165//signal transduction;GO:0007166//cell surface receptor signaling pathway;GO:0007229//integrin-mediated signaling pathway;GO:0008150//biological_process;GO:0009987//cellular process;GO:0016043//cellular component organization;GO:0022610//biological adhesion;GO:0023052//signaling;GO:0030198//extrace…
	A008526	Chr8	12062406	12067115	-187524	Chr8_16044431	Chr8	59.6299	5.84666	Chr8_12252284	53.794	12252284	polr3c	KAE8288845.1 DNA-directed RNA polymerase III subunit RPC3 [Larimichthys crocea]	Organismal Systems;Genetic Information Processing	Immune system;Transcription	ko04623//Cytosolic DNA-sensing pathway;ko03020//RNA polymerase	K03023;K03023	GO:0000428//DNA-directed RNA polymerase complex;GO:0005575//cellular_component;GO:0005622//intracellular;GO:0005623//cell;GO:0005634//nucleus;GO:0005654//nucleoplasm;GO:0005666//DNA-directed RNA polymerase III complex;GO:0005737//cytoplasm;GO:0005829//cytosol;GO:0030880//RNA polymerase complex;GO:0031974//membrane-enclosed lumen;GO:0031981//nuclear lumen;GO:0032991//macromolecular complex;GO:0043…	GO:0001056//RNA polymerase III activity;GO:0003674//molecular_function;GO:0003676//nucleic acid binding;GO:0003677//DNA binding;GO:0003697//single-stranded DNA binding;GO:0003824//catalytic activity;GO:0003899//DNA-directed RNA polymerase activity;GO:0005488//binding;GO:0016740//transferase activity;GO:0016772//transferase activity, transferring phosphorus-containing groups;GO:0016779//nucleotidy…	GO:0001817//regulation of cytokine production;GO:0001819//positive regulation of cytokine production;GO:0002252//immune effector process;GO:0002376//immune system process;GO:0002682//regulation of immune system process;GO:0002684//positive regulation of immune system process;GO:0006139//nucleobase-containing compound metabolic process;GO:0006351//transcription, DNA-templated;GO:0006355//regulatio…
	A008527	Chr8	12070942	12077005	-178311	Chr8_16044431	Chr8	59.6299	5.84666	Chr8_12252284	53.794	12252284	Rnf115	XP_010748687.1 E3 ubiquitin-protein ligase RNF115 [Larimichthys crocea]	-	-	-	-	GO:0000109//nucleotide-excision repair complex;GO:0005575//cellular_component;GO:0005622//intracellular;GO:0005623//cell;GO:0005680//anaphase-promoting complex;GO:0005737//cytoplasm;GO:0005829//cytosol;GO:0044424//intracellular part;GO:0044444//cytoplasmic part;GO:0044464//cell part	GO:0003674//molecular_function;GO:0003824//catalytic activity;GO:0004842//ubiquitin-protein transferase activity;GO:0005488//binding;GO:0008270//zinc ion binding;GO:0016151//nickel cation binding;GO:0016740//transferase activity;GO:0019787//ubiquitin-like protein transferase activity;GO:0043167//ion binding;GO:0043169//cation binding;GO:0046872//metal ion binding;GO:0046914//transition metal ion …	GO:0000209//protein polyubiquitination;GO:0006289//nucleotide-excision repair;GO:0006464//cellular protein modification process;GO:0006508//proteolysis;GO:0006511//ubiquitin-dependent protein catabolic process;GO:0006807//nitrogen compound metabolic process;GO:0008150//biological_process;GO:0008152//metabolic process;GO:0009056//catabolic process;GO:0009057//macromolecule catabolic process;GO:000…
	A008528	Chr8	12078588	12085872	-170054	Chr8_16044431	Chr8	59.6299	5.84666	Chr8_12252284	53.794	12252284	GBA	XP_027142758.1 glucosylceramidase isoform X1 [Larimichthys crocea]	Metabolism;Cellular Processes;Metabolism;Metabolism	Global and overview maps;Transport and catabolism;Lipid metabolism;Glycan biosynthesis and metabolism	ko01100//Metabolic pathways;ko04142//Lysosome;ko00600//Sphingolipid metabolism;ko00511//Other glycan degradation	K01201;K01201;K01201;K01201	GO:0000323//lytic vacuole;GO:0005575//cellular_component;GO:0005576//extracellular region;GO:0005615//extracellular space;GO:0005622//intracellular;GO:0005623//cell;GO:0005737//cytoplasm;GO:0005764//lysosome;GO:0005765//lysosomal membrane;GO:0005773//vacuole;GO:0005774//vacuolar membrane;GO:0005775//vacuolar lumen;GO:0016020//membrane;GO:0019898//extrinsic component of membrane;GO:0031090//organe…	GO:0003674//molecular_function;GO:0003824//catalytic activity;GO:0004348//glucosylceramidase activity;GO:0004553//hydrolase activity, hydrolyzing O-glycosyl compounds;GO:0005102//receptor binding;GO:0005124//scavenger receptor binding;GO:0005488//binding;GO:0005515//protein binding;GO:0016787//hydrolase activity;GO:0016798//hydrolase activity, acting on glycosyl bonds	GO:0001817//regulation of cytokine production;GO:0001818//negative regulation of cytokine production;GO:0001932//regulation of protein phosphorylation;GO:0001933//negative regulation of protein phosphorylation;GO:0006066//alcohol metabolic process;GO:0006469//negative regulation of protein kinase activity;GO:0006629//lipid metabolic process;GO:0006643//membrane lipid metabolic process;GO:0006664/…
	A008529	Chr8	12090138	12095991	-159220	Chr8_16044431	Chr8	59.6299	5.84666	Chr8_12252284	53.794	12252284	DAP3	TMS10530.1 hypothetical protein E3U43_019523 [Larimichthys crocea]	-	-	-	-	GO:0000313//organellar ribosome;GO:0000314//organellar small ribosomal subunit;GO:0005575//cellular_component;GO:0005622//intracellular;GO:0005623//cell;GO:0005634//nucleus;GO:0005654//nucleoplasm;GO:0005737//cytoplasm;GO:0005739//mitochondrion;GO:0005740//mitochondrial envelope;GO:0005743//mitochondrial inner membrane;GO:0005759//mitochondrial matrix;GO:0005761//mitochondrial ribosome;GO:0005763…	GO:0000166//nucleotide binding;GO:0001882//nucleoside binding;GO:0001883//purine nucleoside binding;GO:0003674//molecular_function;GO:0003735//structural constituent of ribosome;GO:0005198//structural molecule activity;GO:0005488//binding;GO:0005524//ATP binding;GO:0005525//GTP binding;GO:0008144//drug binding;GO:0017076//purine nucleotide binding;GO:0019001//guanyl nucleotide binding;GO:0030554/…	GO:0006412//translation;GO:0006414//translational elongation;GO:0006415//translational termination;GO:0006518//peptide metabolic process;GO:0006807//nitrogen compound metabolic process;GO:0006915//apoptotic process;GO:0006996//organelle organization;GO:0007005//mitochondrion organization;GO:0007154//cell communication;GO:0007165//signal transduction;GO:0008150//biological_process;GO:0008152//meta…
	A008530	Chr8	12102771	12112829	-144484	Chr8_16044431	Chr8	59.6299	5.84666	Chr8_12252284	53.794	12252284	ASH1L	XP_010748681.2 histone-lysine N-methyltransferase ASH1L isoform X1 [Larimichthys crocea]	Metabolism;Metabolism	Global and overview maps;Amino acid metabolism	ko01100//Metabolic pathways;ko00310//Lysine degradation	K06101;K06101	-	GO:0005515//protein binding	GO:0006351//transcription, DNA-templated
	A008531	Chr8	12117895	12131209	-127732	Chr8_16044431	Chr8	59.6299	5.84666	Chr8_12252284	53.794	12252284	Rusc1	XP_019109483.2 RUN and SH3 domain-containing protein 1 isoform X1 [Larimichthys crocea]	-	-	-	-	-	GO:0005515//protein binding	-
	A008532	Chr8	12132338	12136056	-118087	Chr8_16044431	Chr8	59.6299	5.84666	Chr8_12252284	53.794	12252284	FDPS	XP_010748678.1 farnesyl pyrophosphate synthase [Larimichthys crocea]	Metabolism;Human Diseases;Human Diseases;Metabolism	Global and overview maps;Infectious diseases;Infectious diseases;Metabolism of terpenoids and polyketides	ko01100//Metabolic pathways;ko05166//HTLV-I infection;ko05164//Influenza A;ko00900//Terpenoid backbone biosynthesis	K00787;K00787;K00787;K00787	GO:0005575//cellular_component;GO:0005622//intracellular;GO:0005623//cell;GO:0005634//nucleus;GO:0005654//nucleoplasm;GO:0005737//cytoplasm;GO:0005739//mitochondrion;GO:0005759//mitochondrial matrix;GO:0005777//peroxisome;GO:0005783//endoplasmic reticulum;GO:0005829//cytosol;GO:0012505//endomembrane system;GO:0031974//membrane-enclosed lumen;GO:0031981//nuclear lumen;GO:0042579//microbody;GO:0043…	GO:0000010//trans-hexaprenyltranstransferase activity;GO:0003674//molecular_function;GO:0003824//catalytic activity;GO:0004161//dimethylallyltranstransferase activity;GO:0004337//geranyltranstransferase activity;GO:0004659//prenyltransferase activity;GO:0005488//binding;GO:0016740//transferase activity;GO:0016765//transferase activity, transferring alkyl or aryl (other than methyl) groups;GO:0043…	GO:0000003//reproduction;GO:0001558//regulation of cell growth;GO:0006066//alcohol metabolic process;GO:0006629//lipid metabolic process;GO:0006644//phospholipid metabolic process;GO:0006694//steroid biosynthetic process;GO:0006695//cholesterol biosynthetic process;GO:0006696//ergosterol biosynthetic process;GO:0006720//isoprenoid metabolic process;GO:0006721//terpenoid metabolic process;GO:00067…
	A008533	Chr8	12138383	12144286	-110950	Chr8_16044431	Chr8	59.6299	5.84666	Chr8_12252284	53.794	12252284	FAM189B	XP_010748695.1 protein FAM189B [Larimichthys crocea]	-	-	-	-	GO:0005575//cellular_component;GO:0016020//membrane;GO:0016021//integral component of membrane;GO:0031224//intrinsic component of membrane;GO:0044425//membrane part	GO:0003674//molecular_function;GO:0005488//binding;GO:0005515//protein binding;GO:0019904//protein domain specific binding;GO:0050699//WW domain binding	-
	A008534	Chr8	12147758	12151551	-102630	Chr8_16044431	Chr8	59.6299	5.84666	Chr8_12252284	53.794	12252284	rab13	XP_010748677.1 ras-related protein Rab-13 isoform X2 [Larimichthys crocea]	Cellular Processes	Cellular community - eukaryotes	ko04530//Tight junction	K06109	GO:0005575//cellular_component;GO:0005622//intracellular;GO:0005623//cell;GO:0005737//cytoplasm;GO:0005768//endosome;GO:0005794//Golgi apparatus;GO:0005802//trans-Golgi network;GO:0005829//cytosol;GO:0005886//plasma membrane;GO:0005911//cell-cell junction;GO:0005923//bicellular tight junction;GO:0010008//endosome membrane;GO:0012505//endomembrane system;GO:0012506//vesicle membrane;GO:0016020//me…	GO:0000166//nucleotide binding;GO:0001882//nucleoside binding;GO:0001883//purine nucleoside binding;GO:0003674//molecular_function;GO:0003824//catalytic activity;GO:0003924//GTPase activity;GO:0004789//thiamine-phosphate diphosphorylase activity;GO:0005488//binding;GO:0005515//protein binding;GO:0005524//ATP binding;GO:0005525//GTP binding;GO:0016462//pyrophosphatase activity;GO:0016787//hydrolas…	GO:0000003//reproduction;GO:0001525//angiogenesis;GO:0001568//blood vessel development;GO:0001667//ameboidal-type cell migration;GO:0001944//vasculature development;GO:0002064//epithelial cell development;GO:0003006//developmental process involved in reproduction;GO:0006464//cellular protein modification process;GO:0006576//cellular biogenic amine metabolic process;GO:0006807//nitrogen compound m…
	A008535	Chr8	12153724	12156773	-97036	Chr8_16044431	Chr8	59.6299	5.84666	Chr8_12252284	53.794	12252284	RPS27	XP_008278915.1 PREDICTED: 40S ribosomal protein S27-like [Stegastes partitus]	Genetic Information Processing	Translation	ko03010//Ribosome	K02978	GO:0005840//ribosome	GO:0003735//structural constituent of ribosome	GO:0006412//translation
	A008536	Chr8	12158772	12226815	-59491	Chr8_16044431	Chr8	59.6299	5.84666	Chr8_12252284	53.794	12252284	KCNN3	XP_019109503.1 small conductance calcium-activated potassium channel protein 2 isoform X1 [Larimichthys crocea]	Organismal Systems;Organismal Systems	Endocrine system;Endocrine system	ko04911//Insulin secretion;ko04929//GnRH secretion	K04944;K04944	GO:0005575//cellular_component;GO:0005622//intracellular;GO:0005623//cell;GO:0005737//cytoplasm;GO:0005886//plasma membrane;GO:0016020//membrane;GO:0016021//integral component of membrane;GO:0030175//filopodium;GO:0031224//intrinsic component of membrane;GO:0031594//neuromuscular junction;GO:0036477//somatodendritic compartment;GO:0042995//cell projection;GO:0043005//neuron projection;GO:0043025/…	GO:0003674//molecular_function;GO:0005215//transporter activity;GO:0005216//ion channel activity;GO:0005227//calcium activated cation channel activity;GO:0005261//cation channel activity;GO:0005267//potassium channel activity;GO:0005488//binding;GO:0005515//protein binding;GO:0005516//calmodulin binding;GO:0008324//cation transmembrane transporter activity;GO:0015075//ion transmembrane transporte…	GO:0006810//transport;GO:0006811//ion transport;GO:0006812//cation transport;GO:0006813//potassium ion transport;GO:0008150//biological_process;GO:0008380//RNA splicing;GO:0009987//cellular process;GO:0015672//monovalent inorganic cation transport;GO:0030001//metal ion transport;GO:0034220//ion transmembrane transport;GO:0051179//localization;GO:0051234//establishment of localization;GO:0055085//…
	A008537	Chr8	12241134	12249999	-6718	Chr8_16044431	Chr8	59.6299	5.84666	Chr8_12252284	53.794	12252284	Adar	XP_010733636.3 double-stranded RNA-specific adenosine deaminase [Larimichthys crocea]	-	-	-	-	GO:0005575//cellular_component;GO:0005622//intracellular;GO:0005623//cell;GO:0005634//nucleus;GO:0005654//nucleoplasm;GO:0005681//spliceosomal complex;GO:0005730//nucleolus;GO:0005737//cytoplasm;GO:0016604//nuclear body;GO:0016607//nuclear speck;GO:0031974//membrane-enclosed lumen;GO:0031981//nuclear lumen;GO:0032991//macromolecular complex;GO:0043226//organelle;GO:0043227//membrane-bounded organ…	GO:0003674//molecular_function;GO:0003676//nucleic acid binding;GO:0003677//DNA binding;GO:0003690//double-stranded DNA binding;GO:0003692//left-handed Z-DNA binding;GO:0003723//RNA binding;GO:0003726//double-stranded RNA adenosine deaminase activity;GO:0003824//catalytic activity;GO:0004000//adenosine deaminase activity;GO:0004525//ribonuclease III activity;GO:0005488//binding;GO:0016787//hydrol…	GO:0001503//ossification;GO:0001649//osteoblast differentiation;GO:0001701//in utero embryonic development;GO:0001932//regulation of protein phosphorylation;GO:0001933//negative regulation of protein phosphorylation;GO:0001959//regulation of cytokine-mediated signaling pathway;GO:0001960//negative regulation of cytokine-mediated signaling pathway;GO:0002200//somatic diversification of immune rece…
	A008538	Chr8	12253158	12263467	6028	Chr8_16044431	Chr8	59.6299	5.84666	Chr8_12252284	53.794	12252284	CHRNA7	TKS82100.1 Neuronal acetylcholine receptor subunit alpha-7 [Collichthys lucidus]	Environmental Information Processing;Human Diseases;Environmental Information Processing;Organismal Systems;Human Diseases;Human Diseases	Signaling molecules and interaction;Neurodegenerative diseases;Signal transduction;Nervous system;Substance dependence;Cancers	ko04080//Neuroactive ligand-receptor interaction;ko05010//Alzheimer disease;ko04020//Calcium signaling pathway;ko04725//Cholinergic synapse;ko05033//Nicotine addiction;ko05204//Chemical carcinogenesis	K04809;K04809;K04809;K04809;K04809;K04809	GO:0005575//cellular_component;GO:0005622//intracellular;GO:0005623//cell;GO:0005737//cytoplasm;GO:0005886//plasma membrane;GO:0005887//integral component of plasma membrane;GO:0005892//acetylcholine-gated channel complex;GO:0009897//external side of plasma membrane;GO:0009986//cell surface;GO:0014069//postsynaptic density;GO:0016020//membrane;GO:0016021//integral component of membrane;GO:0016324…	GO:0001540//beta-amyloid binding;GO:0003674//molecular_function;GO:0004888//transmembrane signaling receptor activity;GO:0005215//transporter activity;GO:0005216//ion channel activity;GO:0005230//extracellular ligand-gated ion channel activity;GO:0005231//excitatory extracellular ligand-gated ion channel activity;GO:0005261//cation channel activity;GO:0005488//binding;GO:0005515//protein binding;…	GO:0000003//reproduction;GO:0000187//activation of MAPK activity;GO:0000902//cell morphogenesis;GO:0000904//cell morphogenesis involved in differentiation;GO:0001505//regulation of neurotransmitter levels;GO:0001508//action potential;GO:0001666//response to hypoxia;GO:0001775//cell activation;GO:0001817//regulation of cytokine production;GO:0001818//negative regulation of cytokine production;GO:0…
	A008539	Chr8	12269781	12277429	21321	Chr8_16044431	Chr8	59.6299	5.84666	Chr8_12252284	53.794	12252284	SNX27	XP_010733641.2 sorting nexin-27 isoform X2 [Larimichthys crocea]	-	-	-	-	GO:0001772//immunological synapse;GO:0005575//cellular_component;GO:0005622//intracellular;GO:0005623//cell;GO:0005634//nucleus;GO:0005654//nucleoplasm;GO:0005737//cytoplasm;GO:0005768//endosome;GO:0005769//early endosome;GO:0005829//cytosol;GO:0005886//plasma membrane;GO:0010008//endosome membrane;GO:0012505//endomembrane system;GO:0014069//postsynaptic density;GO:0016020//membrane;GO:0030288//o…	GO:0003674//molecular_function;GO:0004222//metalloendopeptidase activity;GO:0004252//serine-type endopeptidase activity;GO:0005102//receptor binding;GO:0005488//binding;GO:0005515//protein binding;GO:0005543//phospholipid binding;GO:0008289//lipid binding;GO:0032266//phosphatidylinositol-3-phosphate binding;GO:0035091//phosphatidylinositol binding;GO:0035254//glutamate receptor binding;GO:0035255…	GO:0001767//establishment of lymphocyte polarity;GO:0001770//establishment of natural killer cell polarity;GO:0001775//cell activation;GO:0002376//immune system process;GO:0006508//proteolysis;GO:0006810//transport;GO:0006886//intracellular protein transport;GO:0006950//response to stress;GO:0007034//vacuolar transport;GO:0007041//lysosomal transport;GO:0007154//cell communication;GO:0007163//est…
	A008540	Chr8	12281455	12282661	29774	Chr8_16044431	Chr8	59.6299	5.84666	Chr8_12252284	53.794	12252284	S100A2	XP_027142849.1 ictacalcin-like [Larimichthys crocea]	-	-	-	-	-	GO:0005509//calcium ion binding;GO:0005515//protein binding	-
	A008541	Chr8	12291975	12299446	-28678	Chr8_16044431	Chr8	59.6299	5.84666	Chr8_12324388	54.212	12324388	--	TMS10401.1 hypothetical protein E3U43_019394 [Larimichthys crocea]	-	-	-	-	-	GO:0005509//calcium ion binding	-
	A008542	Chr8	12301746	12303183	-21924	Chr8_16044431	Chr8	59.6299	5.84666	Chr8_12324388	54.212	12324388	S100a1	XP_010728157.1 protein S100-A1 [Larimichthys crocea]	Human Diseases	Infectious diseases	ko05132//Salmonella infection	K17274	-	GO:0005509//calcium ion binding;GO:0005515//protein binding	-
	A008543	Chr8	12304708	12306821	-18624	Chr8_16044431	Chr8	59.6299	5.84666	Chr8_12324388	54.212	12324388	KRTCAP2	TKS82093.1 Keratinocyte-associated protein 2 [Collichthys lucidus]	-	-	-	-	GO:0005575//cellular_component;GO:0005576//extracellular region;GO:0005615//extracellular space;GO:0005622//intracellular;GO:0005623//cell;GO:0005737//cytoplasm;GO:0005783//endoplasmic reticulum;GO:0005789//endoplasmic reticulum membrane;GO:0008250//oligosaccharyltransferase complex;GO:0012505//endomembrane system;GO:0016020//membrane;GO:0016021//integral component of membrane;GO:0031224//intrins…	GO:0003674//molecular_function	GO:0006464//cellular protein modification process;GO:0006486//protein glycosylation;GO:0006487//protein N-linked glycosylation;GO:0006807//nitrogen compound metabolic process;GO:0008150//biological_process;GO:0008152//metabolic process;GO:0009058//biosynthetic process;GO:0009059//macromolecule biosynthetic process;GO:0009100//glycoprotein metabolic process;GO:0009101//glycoprotein biosynthetic pr…
	A008544	Chr8	12308739	12311307	-14365	Chr8_16044431	Chr8	59.6299	5.84666	Chr8_12324388	54.212	12324388	tmem107	KAE8288830.1 Transmembrane protein 107 [Larimichthys crocea]	-	-	-	-	GO:0005575//cellular_component;GO:0005623//cell;GO:0005929//cilium;GO:0016020//membrane;GO:0016021//integral component of membrane;GO:0031224//intrinsic component of membrane;GO:0032991//macromolecular complex;GO:0035869//ciliary transition zone;GO:0036038//TCTN-B9D complex;GO:0042995//cell projection;GO:0043226//organelle;GO:0044422//organelle part;GO:0044425//membrane part;GO:0044441//ciliary p…	-	GO:0003002//regionalization;GO:0006996//organelle organization;GO:0007275//multicellular organism development;GO:0007389//pattern specification process;GO:0007399//nervous system development;GO:0008104//protein localization;GO:0008150//biological_process;GO:0009653//anatomical structure morphogenesis;GO:0009790//embryo development;GO:0009792//embryo development ending in birth or egg hatching;GO:…
	A008545	Chr8	12313491	12320229	-7528	Chr8_16044431	Chr8	59.6299	5.84666	Chr8_12324388	54.212	12324388	TRIM46	XP_019109500.1 tripartite motif-containing protein 46 isoform X1 [Larimichthys crocea]	-	-	-	-	GO:0000109//nucleotide-excision repair complex	GO:0005515//protein binding;GO:0008270//zinc ion binding;GO:0046872//metal ion binding	GO:0006289//nucleotide-excision repair
	A008546	Chr8	12329703	12333197	7062	Chr8_16044431	Chr8	59.6299	5.84666	Chr8_12324388	54.212	12324388	slc50a1	XP_010728151.3 sugar transporter SWEET1 [Larimichthys crocea]	-	-	-	-	GO:0000139//Golgi membrane;GO:0005575//cellular_component;GO:0005622//intracellular;GO:0005623//cell;GO:0005634//nucleus;GO:0005737//cytoplasm;GO:0005794//Golgi apparatus;GO:0005886//plasma membrane;GO:0012505//endomembrane system;GO:0016020//membrane;GO:0016021//integral component of membrane;GO:0031090//organelle membrane;GO:0031224//intrinsic component of membrane;GO:0031984//organelle subcomp…	GO:0003674//molecular_function;GO:0005215//transporter activity;GO:0008915//lipid-A-disaccharide synthase activity;GO:0015144//carbohydrate transmembrane transporter activity;GO:0015232//heme transporter activity;GO:0022857//transmembrane transporter activity;GO:0042947//glucoside transmembrane transporter activity;GO:0051119//sugar transmembrane transporter activity;GO:1901505//carbohydrate deri…	GO:0006810//transport;GO:0008150//biological_process;GO:0008643//carbohydrate transport;GO:0008645//hexose transport;GO:0009245//lipid A biosynthetic process;GO:0009893//positive regulation of metabolic process;GO:0010468//regulation of gene expression;GO:0010604//positive regulation of macromolecule metabolic process;GO:0010628//positive regulation of gene expression;GO:0015749//monosaccharide t…
	A008547	Chr8	12338169	12347780	18586	Chr8_16044431	Chr8	59.6299	5.84666	Chr8_12324388	54.212	12324388	efna1	XP_010728150.1 ephrin-A1 [Larimichthys crocea]	Environmental Information Processing;Environmental Information Processing;Environmental Information Processing;Environmental Information Processing;Organismal Systems;Human Diseases	Signal transduction;Signal transduction;Signal transduction;Signal transduction;Development;Cancers	ko04151//PI3K-Akt signaling pathway;ko04010//MAPK signaling pathway;ko04015//Rap1 signaling pathway;ko04014//Ras signaling pathway;ko04360//Axon guidance;ko05206//MicroRNAs in cancer	K05462;K05462;K05462;K05462;K05462;K05462	GO:0016020//membrane	-	-
	A008548	Chr8	12384954	12420920	-55222	Chr8_16044431	Chr8	59.6299	5.84666	Chr8_12458159	54.628	12458159	EFNA3	KAE8288826.1 Ephrin-A3 EFL-2 EHK1 ligand [Larimichthys crocea]	Environmental Information Processing;Environmental Information Processing;Environmental Information Processing;Environmental Information Processing;Organismal Systems;Human Diseases	Signal transduction;Signal transduction;Signal transduction;Signal transduction;Development;Cancers	ko04151//PI3K-Akt signaling pathway;ko04010//MAPK signaling pathway;ko04015//Rap1 signaling pathway;ko04014//Ras signaling pathway;ko04360//Axon guidance;ko05206//MicroRNAs in cancer	K05462;K05462;K05462;K05462;K05462;K05462	GO:0016020//membrane	-	-
	A008549	Chr8	12464517	12494418	-711	Chr8_16044431	Chr8	59.6299	5.84666	Chr8_12480178	55.044	12480178	Efna4	XP_027142757.1 ephrin-A4-like [Larimichthys crocea]	Environmental Information Processing;Environmental Information Processing;Environmental Information Processing;Environmental Information Processing;Organismal Systems;Human Diseases	Signal transduction;Signal transduction;Signal transduction;Signal transduction;Development;Cancers	ko04151//PI3K-Akt signaling pathway;ko04010//MAPK signaling pathway;ko04015//Rap1 signaling pathway;ko04014//Ras signaling pathway;ko04360//Axon guidance;ko05206//MicroRNAs in cancer	K05462;K05462;K05462;K05462;K05462;K05462	GO:0005575//cellular_component;GO:0005576//extracellular region;GO:0005623//cell;GO:0005886//plasma membrane;GO:0016020//membrane;GO:0031224//intrinsic component of membrane;GO:0031225//anchored component of membrane;GO:0031226//intrinsic component of plasma membrane;GO:0044425//membrane part;GO:0044459//plasma membrane part;GO:0044464//cell part;GO:0071944//cell periphery	GO:0003674//molecular_function;GO:0003824//catalytic activity;GO:0004672//protein kinase activity;GO:0004713//protein tyrosine kinase activity;GO:0004714//transmembrane receptor protein tyrosine kinase activity;GO:0004888//transmembrane signaling receptor activity;GO:0005003//ephrin receptor activity;GO:0005005//transmembrane-ephrin receptor activity;GO:0005102//receptor binding;GO:0005488//bindi…	GO:0000902//cell morphogenesis;GO:0000904//cell morphogenesis involved in differentiation;GO:0002376//immune system process;GO:0002520//immune system development;GO:0002521//leukocyte differentiation;GO:0002573//myeloid leukocyte differentiation;GO:0006464//cellular protein modification process;GO:0006468//protein phosphorylation;GO:0006793//phosphorus metabolic process;GO:0006796//phosphate-cont…
	A008550	Chr8	12503690	12509725	26529	Chr8_16044431	Chr8	59.6299	5.84666	Chr8_12480178	55.044	12480178	flad1	XP_010728143.2 FAD synthase isoform X3 [Larimichthys crocea]	Metabolism;Metabolism	Global and overview maps;Metabolism of cofactors and vitamins	ko01100//Metabolic pathways;ko00740//Riboflavin metabolism	K00953;K00953	GO:0005575//cellular_component;GO:0005622//intracellular;GO:0005623//cell;GO:0005737//cytoplasm;GO:0005739//mitochondrion;GO:0005759//mitochondrial matrix;GO:0005829//cytosol;GO:0005886//plasma membrane;GO:0016020//membrane;GO:0031974//membrane-enclosed lumen;GO:0043226//organelle;GO:0043227//membrane-bounded organelle;GO:0043229//intracellular organelle;GO:0043231//intracellular membrane-bounded…	GO:0000166//nucleotide binding;GO:0003674//molecular_function;GO:0003824//catalytic activity;GO:0003919//FMN adenylyltransferase activity;GO:0004604//phosphoadenylyl-sulfate reductase (thioredoxin) activity;GO:0004781//sulfate adenylyltransferase (ATP) activity;GO:0005488//binding;GO:0005524//ATP binding;GO:0008144//drug binding;GO:0009973//adenylyl-sulfate reductase activity;GO:0016667//oxidored…	GO:0000103//sulfate assimilation;GO:0006139//nucleobase-containing compound metabolic process;GO:0006725//cellular aromatic compound metabolic process;GO:0006732//coenzyme metabolic process;GO:0006747//FAD biosynthetic process;GO:0006753//nucleoside phosphate metabolic process;GO:0006766//vitamin metabolic process;GO:0006767//water-soluble vitamin metabolic process;GO:0006771//riboflavin metaboli…
	A008551	Chr8	12519234	12529442	44160	Chr8_16044431	Chr8	59.6299	5.84666	Chr8_12480178	55.044	12480178	--	TKS82085.1 hypothetical protein D9C73_016194 [Collichthys lucidus]	-	-	-	-	-	-	-
	A008552	Chr8	12530463	12540990	55548	Chr8_16044431	Chr8	59.6299	5.84666	Chr8_12480178	55.044	12480178	SHC1	TKS82084.1 SHC-transforming protein 1 [Collichthys lucidus]	Cellular Processes;Environmental Information Processing;Human Diseases;Environmental Information Processing;Human Diseases;Organismal Systems;Human Diseases;Human Diseases;Human Diseases;Organismal Systems;Organismal Systems;Organismal Systems;Organismal Systems;Organismal Systems;Human Diseases;Environmental Information Processing;Human Diseases;Human Diseases;Human Diseases;Human Diseases;Organ…	Cellular community - eukaryotes;Signal transduction;Cancers;Signal transduction;Cancers;Immune system;Substance dependence;Cancers;Cancers;Endocrine system;Endocrine system;Endocrine system;Endocrine system;Nervous system;Drug resistance;Signal transduction;Drug resistance;Infectious diseases;Cancers;Cancers;Immune system;Signal transduction;Endocrine system	ko04510//Focal adhesion;ko04014//Ras signaling pathway;ko05206//MicroRNAs in cancer;ko04072//Phospholipase D signaling pathway;ko05225//Hepatocellular carcinoma;ko04062//Chemokine signaling pathway;ko05034//Alcoholism;ko05224//Breast cancer;ko05226//Gastric cancer;ko04910//Insulin signaling pathway;ko04935//Growth hormone synthesis, secretion and action;ko04915//Estrogen signaling pathway;ko04926…	K06279;K06279;K06279;K06279;K06279;K06279;K06279;K06279;K06279;K06279;K06279;K06279;K06279;K06279;K06279;K06279;K06279;K06279;K06279;K06279;K06279;K06279;K06279	GO:0005575//cellular_component;GO:0005622//intracellular;GO:0005623//cell;GO:0005634//nucleus;GO:0005737//cytoplasm;GO:0005739//mitochondrion;GO:0005759//mitochondrial matrix;GO:0005768//endosome;GO:0005829//cytosol;GO:0005886//plasma membrane;GO:0010008//endosome membrane;GO:0012505//endomembrane system;GO:0016020//membrane;GO:0031090//organelle membrane;GO:0031410//cytoplasmic vesicle;GO:003197…	GO:0001784//phosphotyrosine binding;GO:0003674//molecular_function;GO:0005068//transmembrane receptor protein tyrosine kinase adaptor activity;GO:0005085//guanyl-nucleotide exchange factor activity;GO:0005088//Ras guanyl-nucleotide exchange factor activity;GO:0005102//receptor binding;GO:0005126//cytokine receptor binding;GO:0005154//epidermal growth factor receptor binding;GO:0005158//insulin re…	GO:0000165//MAPK cascade;GO:0000187//activation of MAPK activity;GO:0000302//response to reactive oxygen species;GO:0000902//cell morphogenesis;GO:0000904//cell morphogenesis involved in differentiation;GO:0001525//angiogenesis;GO:0001568//blood vessel development;GO:0001666//response to hypoxia;GO:0001932//regulation of protein phosphorylation;GO:0001934//positive regulation of protein phosphory…
	A008553	Chr8	12544201	12551392	67618	Chr8_16044431	Chr8	59.6299	5.84666	Chr8_12480178	55.044	12480178	Pbxip1	XP_010728137.3 pre-B-cell leukemia transcription factor-interacting protein 1 isoform X2 [Larimichthys crocea]	-	-	-	-	-	-	-
	A008554	Chr8	12556688	12565829	81080	Chr8_16044431	Chr8	59.6299	5.84666	Chr8_12480178	55.044	12480178	S100a1	KAE8288822.1 Protein S100-A1 [Larimichthys crocea]	-	-	-	-	GO:0005575//cellular_component;GO:0005622//intracellular;GO:0005623//cell;GO:0005634//nucleus;GO:0005737//cytoplasm;GO:0042995//cell projection;GO:0043005//neuron projection;GO:0043226//organelle;GO:0043227//membrane-bounded organelle;GO:0043229//intracellular organelle;GO:0043231//intracellular membrane-bounded organelle;GO:0044424//intracellular part;GO:0044444//cytoplasmic part;GO:0044464//cel…	GO:0003674//molecular_function;GO:0003779//actin binding;GO:0004553//hydrolase activity, hydrolyzing O-glycosyl compounds;GO:0005102//receptor binding;GO:0005488//binding;GO:0005509//calcium ion binding;GO:0005515//protein binding;GO:0008092//cytoskeletal protein binding;GO:0042802//identical protein binding;GO:0042803//protein homodimerization activity;GO:0043167//ion binding;GO:0043169//cation …	GO:0000272//polysaccharide catabolic process;GO:0008150//biological_process;GO:0009966//regulation of signal transduction;GO:0009967//positive regulation of signal transduction;GO:0010646//regulation of cell communication;GO:0010647//positive regulation of cell communication;GO:0023051//regulation of signaling;GO:0023056//positive regulation of signaling;GO:0043122//regulation of I-kappaB kinase/…
	A008555	Chr8	12569224	12577467	93167	Chr8_16044431	Chr8	59.6299	5.84666	Chr8_12480178	55.044	12480178	Chrnb2	TKS82080.1 Neuronal acetylcholine receptor subunit beta-2 [Collichthys lucidus]	Environmental Information Processing;Organismal Systems;Human Diseases	Signaling molecules and interaction;Nervous system;Substance dependence	ko04080//Neuroactive ligand-receptor interaction;ko04725//Cholinergic synapse;ko05033//Nicotine addiction	K04813;K04813;K04813	GO:0005575//cellular_component;GO:0005622//intracellular;GO:0005623//cell;GO:0005737//cytoplasm;GO:0005886//plasma membrane;GO:0005887//integral component of plasma membrane;GO:0005892//acetylcholine-gated channel complex;GO:0009897//external side of plasma membrane;GO:0009986//cell surface;GO:0016020//membrane;GO:0016021//integral component of membrane;GO:0030054//cell junction;GO:0030424//axon;…	GO:0003674//molecular_function;GO:0004888//transmembrane signaling receptor activity;GO:0005215//transporter activity;GO:0005216//ion channel activity;GO:0005230//extracellular ligand-gated ion channel activity;GO:0005231//excitatory extracellular ligand-gated ion channel activity;GO:0005261//cation channel activity;GO:0005488//binding;GO:0005515//protein binding;GO:0008144//drug binding;GO:00083…	GO:0000902//cell morphogenesis;GO:0000904//cell morphogenesis involved in differentiation;GO:0001508//action potential;GO:0001661//conditioned taste aversion;GO:0001666//response to hypoxia;GO:0001775//cell activation;GO:0002376//immune system process;GO:0002682//regulation of immune system process;GO:0002684//positive regulation of immune system process;GO:0002694//regulation of leukocyte activa…
	A008556	Chr8	12580474	12597387	108752	Chr8_16044431	Chr8	59.6299	5.84666	Chr8_12480178	55.044	12480178	She	XP_010728130.2 SH2 domain-containing adapter protein E [Larimichthys crocea]	-	-	-	-	-	-	-
	A008557	Chr8	12603966	12612571	128090	Chr8_16044431	Chr8	59.6299	5.84666	Chr8_12480178	55.044	12480178	cgn	KAE8288819.1 Cingulin [Larimichthys crocea]	Cellular Processes	Cellular community - eukaryotes	ko04530//Tight junction	K06102	GO:0005575//cellular_component;GO:0005622//intracellular;GO:0005623//cell;GO:0005856//cytoskeleton;GO:0005886//plasma membrane;GO:0005903//brush border;GO:0005911//cell-cell junction;GO:0005923//bicellular tight junction;GO:0015629//actin cytoskeleton;GO:0016020//membrane;GO:0016459//myosin complex;GO:0030054//cell junction;GO:0032991//macromolecular complex;GO:0043226//organelle;GO:0043228//non-…	GO:0003674//molecular_function;GO:0003774//motor activity;GO:0003779//actin binding;GO:0003824//catalytic activity;GO:0005488//binding;GO:0005515//protein binding;GO:0005524//ATP binding;GO:0008017//microtubule binding;GO:0008092//cytoskeletal protein binding;GO:0015631//tubulin binding;GO:0016462//pyrophosphatase activity;GO:0016787//hydrolase activity;GO:0016817//hydrolase activity, acting on a…	GO:0000226//microtubule cytoskeleton organization;GO:0000902//cell morphogenesis;GO:0000904//cell morphogenesis involved in differentiation;GO:0002064//epithelial cell development;GO:0003382//epithelial cell morphogenesis;GO:0006996//organelle organization;GO:0007010//cytoskeleton organization;GO:0007017//microtubule-based process;GO:0007043//cell-cell junction assembly;GO:0007059//chromosome seg…
	A008558	Chr8	12620833	12630061	145269	Chr8_16044431	Chr8	59.6299	5.84666	Chr8_12480178	55.044	12480178	--	TKS82072.1 Tuftelin [Collichthys lucidus]	-	-	-	-	GO:0005577//fibrinogen complex	GO:0003700//transcription factor activity, sequence-specific DNA binding;GO:0005102//receptor binding;GO:0005524//ATP binding	GO:0006355//regulation of transcription, DNA-templated;GO:0007059//chromosome segregation;GO:0030168//platelet activation;GO:0030261//chromosome condensation;GO:0051258//protein polymerization
	A008559	Chr8	12631975	12634107	-152045	Chr8_16044431	Chr8	59.6299	5.84666	Chr8_12785086	55.462	12785086	C1orf43	XP_010748434.1 uncharacterized protein C1orf43 homolog [Larimichthys crocea]	-	-	-	-	-	-	-
	A008560	Chr8	12637285	12671814	-130537	Chr8_16044431	Chr8	59.6299	5.84666	Chr8_12785086	55.462	12785086	ATP8B2	KAF0045415.1 hypothetical protein F2P81_001944 [Scophthalmus maximus]	-	-	-	-	GO:0005575//cellular_component;GO:0005622//intracellular;GO:0005623//cell;GO:0005737//cytoplasm;GO:0005783//endoplasmic reticulum;GO:0005789//endoplasmic reticulum membrane;GO:0005794//Golgi apparatus;GO:0005886//plasma membrane;GO:0012505//endomembrane system;GO:0016020//membrane;GO:0016021//integral component of membrane;GO:0031224//intrinsic component of membrane;GO:0031984//organelle subcompa…	GO:0000166//nucleotide binding;GO:0000287//magnesium ion binding;GO:0003674//molecular_function;GO:0003824//catalytic activity;GO:0004008//copper-exporting ATPase activity;GO:0004012//phospholipid-translocating ATPase activity;GO:0004647//phosphoserine phosphatase activity;GO:0005215//transporter activity;GO:0005319//lipid transporter activity;GO:0005375//copper ion transmembrane transporter acti…	GO:0006508//proteolysis;GO:0006545//glycine biosynthetic process;GO:0006564//L-serine biosynthetic process;GO:0006810//transport;GO:0006811//ion transport;GO:0006816//calcium ion transport;GO:0006820//anion transport;GO:0006825//copper ion transport;GO:0006869//lipid transport;GO:0006996//organelle organization;GO:0007030//Golgi organization;GO:0008150//biological_process;GO:0008152//metabolic pr…
	A008561	Chr8	12674756	12680475	-107471	Chr8_16044431	Chr8	59.6299	5.84666	Chr8_12785086	55.462	12785086	IL6R	KAE8288813.1 Interleukin-6 receptor subunit alpha [Larimichthys crocea]	Human Diseases;Environmental Information Processing;Human Diseases;Environmental Information Processing;Human Diseases;Environmental Information Processing;Environmental Information Processing;Organismal Systems;Human Diseases;Organismal Systems;Environmental Information Processing	Cancers;Signal transduction;Infectious diseases;Signaling molecules and interaction;Endocrine and metabolic diseases;Signal transduction;Signal transduction;Immune system;Drug resistance;Immune system;Signaling molecules and interaction	ko05200//Pathways in cancer;ko04151//PI3K-Akt signaling pathway;ko05163//Human cytomegalovirus infection;ko04060//Cytokine-cytokine receptor interaction;ko04932//Non-alcoholic fatty liver disease (NAFLD);ko04630//Jak-STAT signaling pathway;ko04066//HIF-1 signaling pathway;ko04659//Th17 cell differentiation;ko01521//EGFR tyrosine kinase inhibitor resistance;ko04640//Hematopoietic cell lineage;ko04…	K05055;K05055;K05055;K05055;K05055;K05055;K05055;K05055;K05055;K05055;K05055	GO:0005575//cellular_component;GO:0005576//extracellular region;GO:0005615//extracellular space;GO:0005623//cell;GO:0005886//plasma membrane;GO:0005887//integral component of plasma membrane;GO:0005896//interleukin-6 receptor complex;GO:0009986//cell surface;GO:0016020//membrane;GO:0016021//integral component of membrane;GO:0016323//basolateral plasma membrane;GO:0016324//apical plasma membrane;G…	GO:0003674//molecular_function;GO:0004888//transmembrane signaling receptor activity;GO:0004896//cytokine receptor activity;GO:0004897//ciliary neurotrophic factor receptor activity;GO:0004915//interleukin-6 receptor activity;GO:0005102//receptor binding;GO:0005126//cytokine receptor binding;GO:0005138//interleukin-6 receptor binding;GO:0005488//binding;GO:0005515//protein binding;GO:0019838//gro…	GO:0001817//regulation of cytokine production;GO:0001818//negative regulation of cytokine production;GO:0001819//positive regulation of cytokine production;GO:0001932//regulation of protein phosphorylation;GO:0001934//positive regulation of protein phosphorylation;GO:0002237//response to molecule of bacterial origin;GO:0002251//organ or tissue specific immune response;GO:0002252//immune effector …
	A008562	Chr8	12681699	12697861	-95306	Chr8_16044431	Chr8	59.6299	5.84666	Chr8_12785086	55.462	12785086	RIIAD1	TMS10992.1 hypothetical protein E3U43_019985 [Larimichthys crocea]	-	-	-	-	GO:0005634//nucleus	-	GO:0045892//negative regulation of transcription, DNA-templated
	A008563	Chr8	12700202	12705819	-82076	Chr8_16044431	Chr8	59.6299	5.84666	Chr8_12785086	55.462	12785086	znf687a	XP_027142607.1 zinc finger protein 687a [Larimichthys crocea]	-	-	-	-	GO:0005575//cellular_component;GO:0005622//intracellular;GO:0005623//cell;GO:0005634//nucleus;GO:0043226//organelle;GO:0043227//membrane-bounded organelle;GO:0043229//intracellular organelle;GO:0043231//intracellular membrane-bounded organelle;GO:0044424//intracellular part;GO:0044464//cell part	GO:0003674//molecular_function;GO:0003676//nucleic acid binding;GO:0003677//DNA binding;GO:0005488//binding;GO:0043167//ion binding;GO:0043169//cation binding;GO:0046872//metal ion binding;GO:0097159//organic cyclic compound binding;GO:1901363//heterocyclic compound binding	GO:0006139//nucleobase-containing compound metabolic process;GO:0006351//transcription, DNA-templated;GO:0006355//regulation of transcription, DNA-templated;GO:0006725//cellular aromatic compound metabolic process;GO:0006807//nitrogen compound metabolic process;GO:0008150//biological_process;GO:0008152//metabolic process;GO:0009058//biosynthetic process;GO:0009059//macromolecule biosynthetic proc…
	A008564	Chr8	12709111	12714438	-73312	Chr8_16044431	Chr8	59.6299	5.84666	Chr8_12785086	55.462	12785086	Psmd4	KAE8288811.1 26S proteasome non-ATPase regulatory subunit 4 [Larimichthys crocea]	Human Diseases;Genetic Information Processing	Infectious diseases;Folding, sorting and degradation	ko05169//Epstein-Barr virus infection;ko03050//Proteasome	K03029;K03029	-	GO:0016307//phosphatidylinositol phosphate kinase activity	GO:0046488//phosphatidylinositol metabolic process
	A008565	Chr8	12714469	12729430	-63137	Chr8_16044431	Chr8	59.6299	5.84666	Chr8_12785086	55.462	12785086	Pip5k1a	XP_027142901.1 phosphatidylinositol 4-phosphate 5-kinase type-1 alpha isoform X2 [Larimichthys crocea]	Metabolism;Cellular Processes;Cellular Processes;Environmental Information Processing;Human Diseases;Human Diseases;Environmental Information Processing;Organismal Systems;Metabolism	Global and overview maps;Transport and catabolism;Cell motility;Signal transduction;Infectious disease: bacterial;Cancers;Signal transduction;Immune system;Carbohydrate metabolism	ko01100//Metabolic pathways;ko04144//Endocytosis;ko04810//Regulation of actin cytoskeleton;ko04072//Phospholipase D signaling pathway;ko05135//Yersinia infection;ko05231//Choline metabolism in cancer;ko04070//Phosphatidylinositol signaling system;ko04666//Fc gamma R-mediated phagocytosis;ko00562//Inositol phosphate metabolism	K00889;K00889;K00889;K00889;K00889;K00889;K00889;K00889;K00889	-	GO:0016307//phosphatidylinositol phosphate kinase activity	GO:0046488//phosphatidylinositol metabolic process
	A008566	Chr8	12731274	12736161	-51369	Chr8_16044431	Chr8	59.6299	5.84666	Chr8_12785086	55.462	12785086	--	XP_019125516.1 extracellular matrix protein 1 [Larimichthys crocea]	-	-	-	-	GO:0005575//cellular_component;GO:0005576//extracellular region;GO:0005615//extracellular space;GO:0005622//intracellular;GO:0005623//cell;GO:0005737//cytoplasm;GO:0012505//endomembrane system;GO:0030141//secretory granule;GO:0031012//extracellular matrix;GO:0031089//platelet dense granule lumen;GO:0031410//cytoplasmic vesicle;GO:0031974//membrane-enclosed lumen;GO:0031982//vesicle;GO:0031983//ve…	GO:0002020//protease binding;GO:0003674//molecular_function;GO:0005102//receptor binding;GO:0005126//cytokine receptor binding;GO:0005134//interleukin-2 receptor binding;GO:0005488//binding;GO:0005515//protein binding;GO:0008022//protein C-terminus binding;GO:0019899//enzyme binding;GO:0043236//laminin binding;GO:0050840//extracellular matrix binding;GO:0070851//growth factor receptor binding	GO:0001503//ossification;GO:0001525//angiogenesis;GO:0001568//blood vessel development;GO:0001936//regulation of endothelial cell proliferation;GO:0001938//positive regulation of endothelial cell proliferation;GO:0001944//vasculature development;GO:0001959//regulation of cytokine-mediated signaling pathway;GO:0001960//negative regulation of cytokine-mediated signaling pathway;GO:0002576//platelet…
	A008567	Chr8	12740005	12745952	-42108	Chr8_16044431	Chr8	59.6299	5.84666	Chr8_12785086	55.462	12785086	roraa	XP_019125556.1 nuclear receptor ROR-alpha-like isoform X3 [Larimichthys crocea]	Human Diseases;Organismal Systems;Human Diseases;Organismal Systems	Neurodegenerative disease;Immune system;Immune diseases;Environmental adaptation	ko05017//Spinocerebellar ataxia;ko04659//Th17 cell differentiation;ko05321//Inflammatiory bowel disease (IBD);ko04710//Circadian rhythm	K08532;K08532;K08532;K08532	GO:0005575//cellular_component;GO:0005622//intracellular;GO:0005623//cell;GO:0005634//nucleus;GO:0005654//nucleoplasm;GO:0005886//plasma membrane;GO:0009897//external side of plasma membrane;GO:0009986//cell surface;GO:0016020//membrane;GO:0016604//nuclear body;GO:0031974//membrane-enclosed lumen;GO:0031981//nuclear lumen;GO:0043226//organelle;GO:0043227//membrane-bounded organelle;GO:0043229//in…	GO:0000976//transcription regulatory region sequence-specific DNA binding;GO:0000977//RNA polymerase II regulatory region sequence-specific DNA binding;GO:0000978//RNA polymerase II core promoter proximal region sequence-specific DNA binding;GO:0000981//RNA polymerase II transcription factor activity, sequence-specific DNA binding;GO:0000982//transcription factor activity, RNA polymerase II core …	GO:0000122//negative regulation of transcription from RNA polymerase II promoter;GO:0001775//cell activation;GO:0001816//cytokine production;GO:0002250//adaptive immune response;GO:0002252//immune effector process;GO:0002263//cell activation involved in immune response;GO:0002285//lymphocyte activation involved in immune response;GO:0002286//T cell activation involved in immune response;GO:000228…
	A008568	Chr8	12762108	12766203	-20931	Chr8_16044431	Chr8	59.6299	5.84666	Chr8_12785086	55.462	12785086	them4	XP_027141793.1 acyl-coenzyme A thioesterase THEM4-like [Larimichthys crocea]	Environmental Information Processing;Metabolism	Signal transduction;Lipid metabolism	ko04151//PI3K-Akt signaling pathway;ko00062//Fatty acid elongation	K16339;K16339	GO:0001726//ruffle;GO:0005575//cellular_component;GO:0005622//intracellular;GO:0005623//cell;GO:0005737//cytoplasm;GO:0005739//mitochondrion;GO:0005740//mitochondrial envelope;GO:0005743//mitochondrial inner membrane;GO:0005758//mitochondrial intermembrane space;GO:0005759//mitochondrial matrix;GO:0005829//cytosol;GO:0005886//plasma membrane;GO:0016020//membrane;GO:0019866//organelle inner membra…	GO:0003674//molecular_function;GO:0003824//catalytic activity;GO:0016289//CoA hydrolase activity;GO:0016290//palmitoyl-CoA hydrolase activity;GO:0016787//hydrolase activity;GO:0016788//hydrolase activity, acting on ester bonds;GO:0016790//thiolester hydrolase activity;GO:0047617//acyl-CoA hydrolase activity	GO:0006082//organic acid metabolic process;GO:0006139//nucleobase-containing compound metabolic process;GO:0006163//purine nucleotide metabolic process;GO:0006629//lipid metabolic process;GO:0006631//fatty acid metabolic process;GO:0006637//acyl-CoA metabolic process;GO:0006725//cellular aromatic compound metabolic process;GO:0006732//coenzyme metabolic process;GO:0006753//nucleoside phosphate me…
	A008569	Chr8	12768894	12771464	-14907	Chr8_16044431	Chr8	59.6299	5.84666	Chr8_12785086	55.462	12785086	--	TMS10402.1 hypothetical protein E3U43_019395 [Larimichthys crocea]	-	-	-	-	GO:0005737//cytoplasm;GO:0030867//rough endoplasmic reticulum membrane;GO:0031514//motile cilium;GO:0043190//ATP-binding cassette (ABC) transporter complex	GO:0004828//serine-tRNA ligase activity;GO:0005524//ATP binding;GO:0042626//ATPase activity, coupled to transmembrane movement of substances	GO:0006434//seryl-tRNA aminoacylation;GO:0006810//transport;GO:0007059//chromosome segregation;GO:0023041//neuronal signal transduction;GO:0030261//chromosome condensation;GO:0048870//cell motility
	A008570	Chr8	12771662	12773589	-12461	Chr8_16044431	Chr8	59.6299	5.84666	Chr8_12785086	55.462	12785086	--	XP_010734346.3 FK506-binding protein 4 [Larimichthys crocea]	-	-	-	-	-	-	-
	A008571	Chr8	12783514	12795661	4501	Chr8_16044431	Chr8	59.6299	5.84666	Chr8_12785086	55.462	12785086	nbn	XP_010734343.3 nibrin [Larimichthys crocea]	Cellular Processes;Genetic Information Processing	Cell growth and death;Replication and repair	ko04218//Cellular senescence;ko03440//Homologous recombination	K10867;K10867	GO:0000228//nuclear chromosome;GO:0000781//chromosome, telomeric region;GO:0000784//nuclear chromosome, telomeric region;GO:0005575//cellular_component;GO:0005622//intracellular;GO:0005623//cell;GO:0005634//nucleus;GO:0005654//nucleoplasm;GO:0005657//replication fork;GO:0005694//chromosome;GO:0005730//nucleolus;GO:0005737//cytoplasm;GO:0005829//cytosol;GO:0016234//inclusion body;GO:0016604//nucle…	GO:0003674//molecular_function;GO:0003676//nucleic acid binding;GO:0003677//DNA binding;GO:0003678//DNA helicase activity;GO:0003684//damaged DNA binding;GO:0003824//catalytic activity;GO:0004003//ATP-dependent DNA helicase activity;GO:0004386//helicase activity;GO:0005488//binding;GO:0005515//protein binding;GO:0008026//ATP-dependent helicase activity;GO:0008094//DNA-dependent ATPase activity;GO…	GO:0000003//reproduction;GO:0000075//cell cycle checkpoint;GO:0000077//DNA damage checkpoint;GO:0000278//mitotic cell cycle;GO:0000280//nuclear division;GO:0000723//telomere maintenance;GO:0000724//double-strand break repair via homologous recombination;GO:0000725//recombinational repair;GO:0000726//non-recombinational repair;GO:0000729//DNA double-strand break processing;GO:0001325//formation of…
	A008572	Chr8	12798856	12800910	14797	Chr8_16044431	Chr8	59.6299	5.84666	Chr8_12785086	55.462	12785086	OSGIN2	XP_019126934.1 oxidative stress-induced growth inhibitor 2 [Larimichthys crocea]	-	-	-	-	-	GO:0015036//disulfide oxidoreductase activity;GO:0016491//oxidoreductase activity;GO:0050662//coenzyme binding	GO:0006790//sulfur compound metabolic process;GO:0055114//oxidation-reduction process
	A008573	Chr8	12806004	12809843	22837	Chr8_16044431	Chr8	59.6299	5.84666	Chr8_12785086	55.462	12785086	gtpbp10	XP_010734340.2 GTP-binding protein 10 [Larimichthys crocea]	-	-	-	-	GO:0005575//cellular_component;GO:0005622//intracellular;GO:0005623//cell;GO:0005634//nucleus;GO:0005694//chromosome;GO:0005730//nucleolus;GO:0005737//cytoplasm;GO:0031974//membrane-enclosed lumen;GO:0031981//nuclear lumen;GO:0043226//organelle;GO:0043227//membrane-bounded organelle;GO:0043228//non-membrane-bounded organelle;GO:0043229//intracellular organelle;GO:0043231//intracellular membrane-b…	GO:0000166//nucleotide binding;GO:0001882//nucleoside binding;GO:0001883//purine nucleoside binding;GO:0003674//molecular_function;GO:0003924//GTPase activity;GO:0005488//binding;GO:0005525//GTP binding;GO:0015639//ferrous iron uptake transmembrane transporter activity;GO:0016772//transferase activity, transferring phosphorus-containing groups;GO:0017076//purine nucleotide binding;GO:0019001//gua…	GO:0006400//tRNA modification;GO:0008150//biological_process;GO:0015684//ferrous iron transport;GO:0015809//arginine transport;GO:0015819//lysine transport;GO:0015822//ornithine transport;GO:0022613//ribonucleoprotein complex biogenesis;GO:0042254//ribosome biogenesis;GO:0044085//cellular component biogenesis;GO:0051186//cofactor metabolic process;GO:0071840//cellular component organization or bi…
	A008574	Chr8	12813943	12834767	39269	Chr8_16044431	Chr8	59.6299	5.84666	Chr8_12785086	55.462	12785086	Adam22	XP_027142210.1 disintegrin and metalloproteinase domain-containing protein 22 isoform X3 [Larimichthys crocea]	-	-	-	-	GO:0005575//cellular_component;GO:0005623//cell;GO:0005886//plasma membrane;GO:0016020//membrane;GO:0016021//integral component of membrane;GO:0030424//axon;GO:0031224//intrinsic component of membrane;GO:0042995//cell projection;GO:0043005//neuron projection;GO:0044425//membrane part;GO:0044464//cell part;GO:0071944//cell periphery;GO:0097458//neuron part	GO:0003674//molecular_function;GO:0003824//catalytic activity;GO:0004175//endopeptidase activity;GO:0004222//metalloendopeptidase activity;GO:0005102//receptor binding;GO:0005178//integrin binding;GO:0005488//binding;GO:0005515//protein binding;GO:0008233//peptidase activity;GO:0008237//metallopeptidase activity;GO:0016787//hydrolase activity;GO:0044877//macromolecular complex binding;GO:0050839/…	GO:0006508//proteolysis;GO:0006807//nitrogen compound metabolic process;GO:0007155//cell adhesion;GO:0007162//negative regulation of cell adhesion;GO:0007272//ensheathment of neurons;GO:0007275//multicellular organism development;GO:0007399//nervous system development;GO:0007417//central nervous system development;GO:0007422//peripheral nervous system development;GO:0007610//behavior;GO:0007626//…
	A008575	Chr8	12837006	12838140	52487	Chr8_16044431	Chr8	59.6299	5.84666	Chr8_12785086	55.462	12785086	CLDN12	XP_010734338.2 claudin-12 [Larimichthys crocea]	-	-	-	-	GO:0005575//cellular_component;GO:0005623//cell;GO:0005886//plasma membrane;GO:0005911//cell-cell junction;GO:0005923//bicellular tight junction;GO:0016020//membrane;GO:0016021//integral component of membrane;GO:0016328//lateral plasma membrane;GO:0030054//cell junction;GO:0031224//intrinsic component of membrane;GO:0043296//apical junction complex;GO:0044425//membrane part;GO:0044459//plasma mem…	GO:0003674//molecular_function;GO:0004838//L-tyrosine:2-oxoglutarate aminotransferase activity;GO:0005198//structural molecule activity;GO:0005488//binding;GO:0005515//protein binding;GO:0042802//identical protein binding	GO:0006559//L-phenylalanine catabolic process;GO:0006572//tyrosine catabolic process;GO:0007155//cell adhesion;GO:0008150//biological_process;GO:0016338//calcium-independent cell-cell adhesion via plasma membrane cell-adhesion molecules;GO:0022610//biological adhesion;GO:0098609//cell-cell adhesion;GO:0098742//cell-cell adhesion via plasma-membrane adhesion molecules
	A008576	Chr8	12880894	12886539	-70638	Chr8_16044431	Chr8	59.6299	5.84666	Chr8_12954354	55.878	12954354	slc25a40	KAE8288799.1 Solute carrier family 25 member 40 [Larimichthys crocea]	-	-	-	-	GO:0005575//cellular_component;GO:0005622//intracellular;GO:0005623//cell;GO:0005737//cytoplasm;GO:0005739//mitochondrion;GO:0005740//mitochondrial envelope;GO:0005743//mitochondrial inner membrane;GO:0016020//membrane;GO:0016021//integral component of membrane;GO:0019866//organelle inner membrane;GO:0031090//organelle membrane;GO:0031224//intrinsic component of membrane;GO:0031966//mitochondrial…	GO:0003674//molecular_function;GO:0005215//transporter activity;GO:0022857//transmembrane transporter activity	GO:0006810//transport;GO:0006839//mitochondrial transport;GO:0008150//biological_process;GO:0051179//localization;GO:0051234//establishment of localization;GO:0055085//transmembrane transport
	A008577	Chr8	12886629	12897555	-62262	Chr8_16044431	Chr8	59.6299	5.84666	Chr8_12954354	55.878	12954354	rundc3b	XP_027142744.1 RUN domain-containing protein 3B isoform X2 [Larimichthys crocea]	-	-	-	-	-	-	-
	A008578	Chr8	12902083	12915659	-45483	Chr8_16044431	Chr8	59.6299	5.84666	Chr8_12954354	55.878	12954354	ABCB1	KAE8288797.1 Multidrug resistance protein 1 [Larimichthys crocea]	Human Diseases;Human Diseases;Organismal Systems;Environmental Information Processing	Cancers;Cancers;Digestive system;Membrane transport	ko05206//MicroRNAs in cancer;ko05226//Gastric cancer;ko04976//Bile secretion;ko02010//ABC transporters	K05658;K05658;K05658;K05658	GO:0005575//cellular_component;GO:0005623//cell;GO:0005737//cytoplasm;GO:0005886//plasma membrane;GO:0005887//integral component of plasma membrane;GO:0009288//bacterial-type flagellum;GO:0009380//excinuclease repair complex;GO:0009898//cytoplasmic side of plasma membrane;GO:0016020//membrane;GO:0016021//integral component of membrane;GO:0031224//intrinsic component of membrane;GO:0031226//intrin…	GO:0000166//nucleotide binding;GO:0003674//molecular_function;GO:0003723//RNA binding;GO:0003724//RNA helicase activity;GO:0003824//catalytic activity;GO:0003924//GTPase activity;GO:0004140//dephospho-CoA kinase activity;GO:0005215//transporter activity;GO:0005260//channel-conductance-controlling ATPase activity;GO:0005319//lipid transporter activity;GO:0005488//binding;GO:0005524//ATP binding;GO…	GO:0000910//cytokinesis;GO:0001539//cilium or flagellum-dependent cell motility;GO:0001654//eye development;GO:0006289//nucleotide-excision repair;GO:0006614//SRP-dependent cotranslational protein targeting to membrane;GO:0006810//transport;GO:0006817//phosphate ion transport;GO:0006824//cobalt ion transport;GO:0006855//drug transmembrane transport;GO:0006869//lipid transport;GO:0007059//chromoso…
	A008579	Chr8	12917848	12923733	-33564	Chr8_16044431	Chr8	59.6299	5.84666	Chr8_12954354	55.878	12954354	CROT	TKS82045.1 Peroxisomal carnitine O-octanoyltransferase [Collichthys lucidus]	Cellular Processes	Transport and catabolism	ko04146//Peroxisome	K05940	GO:0005634//nucleus	GO:0003700//transcription factor activity, sequence-specific DNA binding	GO:0006355//regulation of transcription, DNA-templated
	A008580	Chr8	12928017	12932502	-24095	Chr8_16044431	Chr8	59.6299	5.84666	Chr8_12954354	55.878	12954354	CROT	XP_027142638.1 peroxisomal carnitine O-octanoyltransferase [Larimichthys crocea]	Cellular Processes	Transport and catabolism	ko04146//Peroxisome	K05940	GO:0005634//nucleus	GO:0003700//transcription factor activity, sequence-specific DNA binding	GO:0006355//regulation of transcription, DNA-templated
	A008581	Chr8	12934852	12936995	-18431	Chr8_16044431	Chr8	59.6299	5.84666	Chr8_12954354	55.878	12954354	DBI	XP_027142641.1 acyl-CoA-binding domain-containing protein 7 [Larimichthys crocea]	Organismal Systems	Endocrine system	ko03320//PPAR signaling pathway	K08762	-	GO:0000062//fatty-acyl-CoA binding;GO:0000166//nucleotide binding;GO:0003674//molecular_function;GO:0005488//binding;GO:0008289//lipid binding;GO:0017076//purine nucleotide binding;GO:0030554//adenyl nucleotide binding;GO:0032553//ribonucleotide binding;GO:0032555//purine ribonucleotide binding;GO:0032559//adenyl ribonucleotide binding;GO:0033218//amide binding;GO:0036094//small molecule binding;…	-
	A008582	Chr8	12939471	12940274	-14482	Chr8_16044431	Chr8	59.6299	5.84666	Chr8_12954354	55.878	12954354	RPP38	TKS82044.1 Ribonuclease P protein subunit p38 [Collichthys lucidus]	Genetic Information Processing;Genetic Information Processing	Translation;Translation	ko03013//RNA transport;ko03008//Ribosome biogenesis in eukaryotes	K14523;K14523	GO:0001650//fibrillar center;GO:0005575//cellular_component;GO:0005622//intracellular;GO:0005623//cell;GO:0005634//nucleus;GO:0005654//nucleoplasm;GO:0005655//nucleolar ribonuclease P complex;GO:0005730//nucleolus;GO:0030677//ribonuclease P complex;GO:0030681//multimeric ribonuclease P complex;GO:0031974//membrane-enclosed lumen;GO:0031981//nuclear lumen;GO:0032991//macromolecular complex;GO:0043…	GO:0003674//molecular_function;GO:0003824//catalytic activity;GO:0004518//nuclease activity;GO:0004519//endonuclease activity;GO:0004521//endoribonuclease activity;GO:0004526//ribonuclease P activity;GO:0004540//ribonuclease activity;GO:0004549//tRNA-specific ribonuclease activity;GO:0016787//hydrolase activity;GO:0016788//hydrolase activity, acting on ester bonds;GO:0016891//endoribonuclease act…	GO:0006139//nucleobase-containing compound metabolic process;GO:0006396//RNA processing;GO:0006399//tRNA metabolic process;GO:0006725//cellular aromatic compound metabolic process;GO:0006807//nitrogen compound metabolic process;GO:0008033//tRNA processing;GO:0008150//biological_process;GO:0008152//metabolic process;GO:0009987//cellular process;GO:0010467//gene expression;GO:0016070//RNA metabolic…
	A008583	Chr8	12944139	12951350	-6610	Chr8_16044431	Chr8	59.6299	5.84666	Chr8_12954354	55.878	12954354	nmt2	XP_010734328.1 glycylpeptide N-tetradecanoyltransferase 2 [Larimichthys crocea]	-	-	-	-	GO:0005575//cellular_component;GO:0005622//intracellular;GO:0005623//cell;GO:0005737//cytoplasm;GO:0005794//Golgi apparatus;GO:0005829//cytosol;GO:0005886//plasma membrane;GO:0012505//endomembrane system;GO:0016020//membrane;GO:0018995//host;GO:0019898//extrinsic component of membrane;GO:0043226//organelle;GO:0043227//membrane-bounded organelle;GO:0043229//intracellular organelle;GO:0043231//intr…	GO:0003674//molecular_function;GO:0003824//catalytic activity;GO:0004379//glycylpeptide N-tetradecanoyltransferase activity;GO:0008080//N-acetyltransferase activity;GO:0016410//N-acyltransferase activity;GO:0016740//transferase activity;GO:0016746//transferase activity, transferring acyl groups;GO:0016747//transferase activity, transferring acyl groups other than amino-acyl groups;GO:0019107//myr…	GO:0006464//cellular protein modification process;GO:0006497//protein lipidation;GO:0006498//N-terminal protein lipidation;GO:0006499//N-terminal protein myristoylation;GO:0006807//nitrogen compound metabolic process;GO:0006810//transport;GO:0008150//biological_process;GO:0008152//metabolic process;GO:0008277//regulation of G-protein coupled receptor protein signaling pathway;GO:0009058//biosynth…
	A008584	Chr8	12955576	12960695	3781	Chr8_16044431	Chr8	59.6299	5.84666	Chr8_12954354	55.878	12954354	fam171a1	KAE8288793.1 Protein FAM171A1 Precursor [Larimichthys crocea]	-	-	-	-	GO:0005575//cellular_component;GO:0016020//membrane;GO:0016021//integral component of membrane;GO:0031224//intrinsic component of membrane;GO:0044425//membrane part	-	-
	A008585	Chr8	12960741	12975750	13891	Chr8_16044431	Chr8	59.6299	5.84666	Chr8_12954354	55.878	12954354	FAM171A1	KAE8288793.1 Protein FAM171A1 Precursor [Larimichthys crocea]	-	-	-	-	GO:0005575//cellular_component;GO:0016020//membrane;GO:0016021//integral component of membrane;GO:0031224//intrinsic component of membrane;GO:0044425//membrane part	-	-
	A008586	Chr8	12979187	12980039	25259	Chr8_16044431	Chr8	59.6299	5.84666	Chr8_12954354	55.878	12954354	H2-Ea	XP_027142940.1 H-2 class II histocompatibility antigen, A-U alpha chain [Larimichthys crocea]	Human Diseases;Human Diseases;Human Diseases;Human Diseases;Environmental Information Processing;Human Diseases;Cellular Processes;Human Diseases;Organismal Systems;Human Diseases;Organismal Systems;Organismal Systems;Human Diseases;Human Diseases;Human Diseases;Human Diseases;Organismal Systems;Human Diseases;Human Diseases;Human Diseases;Human Diseases;Organismal Systems;Human Diseases;Human Di…	Infectious diseases;Infectious diseases;Infectious diseases;Infectious diseases;Signaling molecules and interaction;Infectious diseases;Transport and catabolism;Infectious diseases;Immune system;Immune diseases;Immune system;Immune system;Infectious diseases;Immune diseases;Cardiovascular diseases;Immune diseases;Immune system;Infectious diseases;Endocrine and metabolic diseases;Immune diseases;I…	ko05166//HTLV-I infection;ko05168//Herpes simplex infection;ko05169//Epstein-Barr virus infection;ko05152//Tuberculosis;ko04514//Cell adhesion molecules (CAMs);ko05164//Influenza A;ko04145//Phagosome;ko05145//Toxoplasmosis;ko04659//Th17 cell differentiation;ko05322//Systemic lupus erythematosus;ko04658//Th1 and Th2 cell differentiation;ko04640//Hematopoietic cell lineage;ko05140//Leishmaniasis;ko…	K06752;K06752;K06752;K06752;K06752;K06752;K06752;K06752;K06752;K06752;K06752;K06752;K06752;K06752;K06752;K06752;K06752;K06752;K06752;K06752;K06752;K06752;K06752;K06752	-	-	-
	A008587	Chr8	12986080	12986849	32110	Chr8_16044431	Chr8	59.6299	5.84666	Chr8_12954354	55.878	12954354	H2-DMb1	XP_027142215.1 class II histocompatibility antigen, B-L beta chain [Larimichthys crocea]	Human Diseases;Human Diseases;Human Diseases;Human Diseases;Environmental Information Processing;Human Diseases;Cellular Processes;Human Diseases;Organismal Systems;Human Diseases;Organismal Systems;Organismal Systems;Human Diseases;Human Diseases;Human Diseases;Human Diseases;Organismal Systems;Human Diseases;Human Diseases;Human Diseases;Human Diseases;Organismal Systems;Human Diseases;Human Di…	Infectious diseases;Infectious diseases;Infectious diseases;Infectious diseases;Signaling molecules and interaction;Infectious diseases;Transport and catabolism;Infectious diseases;Immune system;Immune diseases;Immune system;Immune system;Infectious diseases;Immune diseases;Cardiovascular diseases;Immune diseases;Immune system;Infectious diseases;Endocrine and metabolic diseases;Immune diseases;I…	ko05166//HTLV-I infection;ko05168//Herpes simplex infection;ko05169//Epstein-Barr virus infection;ko05152//Tuberculosis;ko04514//Cell adhesion molecules (CAMs);ko05164//Influenza A;ko04145//Phagosome;ko05145//Toxoplasmosis;ko04659//Th17 cell differentiation;ko05322//Systemic lupus erythematosus;ko04658//Th1 and Th2 cell differentiation;ko04640//Hematopoietic cell lineage;ko05140//Leishmaniasis;ko…	K06752;K06752;K06752;K06752;K06752;K06752;K06752;K06752;K06752;K06752;K06752;K06752;K06752;K06752;K06752;K06752;K06752;K06752;K06752;K06752;K06752;K06752;K06752;K06752	GO:0016020//membrane;GO:0042613//MHC class II protein complex	-	GO:0006955//immune response;GO:0019882//antigen processing and presentation
	A008588	Chr8	12988737	12989776	34902	Chr8_16044431	Chr8	59.6299	5.84666	Chr8_12954354	55.878	12954354	H2-Ea	KAE8288788.1 H-2 class II histocompatibility antigen, E-D alpha chain [Larimichthys crocea]	Human Diseases;Human Diseases;Human Diseases;Human Diseases;Environmental Information Processing;Human Diseases;Cellular Processes;Human Diseases;Organismal Systems;Human Diseases;Organismal Systems;Organismal Systems;Human Diseases;Human Diseases;Human Diseases;Human Diseases;Organismal Systems;Human Diseases;Human Diseases;Human Diseases;Human Diseases;Organismal Systems;Human Diseases;Human Di…	Infectious diseases;Infectious diseases;Infectious diseases;Infectious diseases;Signaling molecules and interaction;Infectious diseases;Transport and catabolism;Infectious diseases;Immune system;Immune diseases;Immune system;Immune system;Infectious diseases;Immune diseases;Cardiovascular diseases;Immune diseases;Immune system;Infectious diseases;Endocrine and metabolic diseases;Immune diseases;I…	ko05166//HTLV-I infection;ko05168//Herpes simplex infection;ko05169//Epstein-Barr virus infection;ko05152//Tuberculosis;ko04514//Cell adhesion molecules (CAMs);ko05164//Influenza A;ko04145//Phagosome;ko05145//Toxoplasmosis;ko04659//Th17 cell differentiation;ko05322//Systemic lupus erythematosus;ko04658//Th1 and Th2 cell differentiation;ko04640//Hematopoietic cell lineage;ko05140//Leishmaniasis;ko…	K06752;K06752;K06752;K06752;K06752;K06752;K06752;K06752;K06752;K06752;K06752;K06752;K06752;K06752;K06752;K06752;K06752;K06752;K06752;K06752;K06752;K06752;K06752;K06752	GO:0016020//membrane;GO:0042613//MHC class II protein complex	-	GO:0006955//immune response;GO:0019882//antigen processing and presentation
	A008589	Chr8	12993327	12994148	39383	Chr8_16044431	Chr8	59.6299	5.84666	Chr8_12954354	55.878	12954354	--	KAE8288787.1 hypothetical protein D5F01_LYC12663 [Larimichthys crocea]	Human Diseases;Human Diseases;Human Diseases;Human Diseases;Environmental Information Processing;Human Diseases;Cellular Processes;Human Diseases;Organismal Systems;Human Diseases;Organismal Systems;Organismal Systems;Human Diseases;Human Diseases;Human Diseases;Human Diseases;Organismal Systems;Human Diseases;Human Diseases;Human Diseases;Human Diseases;Organismal Systems;Human Diseases;Human Di…	Infectious diseases;Infectious diseases;Infectious diseases;Infectious diseases;Signaling molecules and interaction;Infectious diseases;Transport and catabolism;Infectious diseases;Immune system;Immune diseases;Immune system;Immune system;Infectious diseases;Immune diseases;Cardiovascular diseases;Immune diseases;Immune system;Infectious diseases;Endocrine and metabolic diseases;Immune diseases;I…	ko05166//HTLV-I infection;ko05168//Herpes simplex infection;ko05169//Epstein-Barr virus infection;ko05152//Tuberculosis;ko04514//Cell adhesion molecules (CAMs);ko05164//Influenza A;ko04145//Phagosome;ko05145//Toxoplasmosis;ko04659//Th17 cell differentiation;ko05322//Systemic lupus erythematosus;ko04658//Th1 and Th2 cell differentiation;ko04640//Hematopoietic cell lineage;ko05140//Leishmaniasis;ko…	K06752;K06752;K06752;K06752;K06752;K06752;K06752;K06752;K06752;K06752;K06752;K06752;K06752;K06752;K06752;K06752;K06752;K06752;K06752;K06752;K06752;K06752;K06752;K06752	GO:0016020//membrane;GO:0016021//integral component of membrane;GO:0042613//MHC class II protein complex	-	GO:0006955//immune response;GO:0019882//antigen processing and presentation
	A008590	Chr8	12997496	12999835	44311	Chr8_16044431	Chr8	59.6299	5.84666	Chr8_12954354	55.878	12954354	SPSB1	TMS11006.1 hypothetical protein E3U43_019999 [Larimichthys crocea]	-	-	-	-	GO:0005575//cellular_component;GO:0005622//intracellular;GO:0005623//cell;GO:0005737//cytoplasm;GO:0005829//cytosol;GO:0044424//intracellular part;GO:0044444//cytoplasmic part;GO:0044464//cell part	GO:0005515//protein binding	GO:0006464//cellular protein modification process;GO:0006807//nitrogen compound metabolic process;GO:0007154//cell communication;GO:0007165//signal transduction;GO:0008150//biological_process;GO:0008152//metabolic process;GO:0009987//cellular process;GO:0016567//protein ubiquitination;GO:0019538//protein metabolic process;GO:0023052//signaling;GO:0032446//protein modification by small protein con…
	A008591	Chr8	13001578	13010520	51695	Chr8_16044431	Chr8	59.6299	5.84666	Chr8_12954354	55.878	12954354	MSH5	XP_027142060.1 mutS protein homolog 5 isoform X2 [Larimichthys crocea]	-	-	-	-	GO:0000228//nuclear chromosome;GO:0000793//condensed chromosome;GO:0000794//condensed nuclear chromosome;GO:0000795//synaptonemal complex;GO:0005575//cellular_component;GO:0005622//intracellular;GO:0005623//cell;GO:0005634//nucleus;GO:0005654//nucleoplasm;GO:0005694//chromosome;GO:0031974//membrane-enclosed lumen;GO:0031981//nuclear lumen;GO:0043073//germ cell nucleus;GO:0043226//organelle;GO:004…	GO:0000166//nucleotide binding;GO:0003674//molecular_function;GO:0003676//nucleic acid binding;GO:0003677//DNA binding;GO:0003690//double-stranded DNA binding;GO:0003824//catalytic activity;GO:0005488//binding;GO:0005515//protein binding;GO:0005524//ATP binding;GO:0008094//DNA-dependent ATPase activity;GO:0008144//drug binding;GO:0016462//pyrophosphatase activity;GO:0016787//hydrolase activity;GO…	GO:0000003//reproduction;GO:0000280//nuclear division;GO:0000710//meiotic mismatch repair;GO:0000712//resolution of meiotic recombination intermediates;GO:0006139//nucleobase-containing compound metabolic process;GO:0006259//DNA metabolic process;GO:0006281//DNA repair;GO:0006298//mismatch repair;GO:0006310//DNA recombination;GO:0006725//cellular aromatic compound metabolic process;GO:0006807//ni…
	A008592	Chr8	13010915	13013025	57616	Chr8_16044431	Chr8	59.6299	5.84666	Chr8_12954354	55.878	12954354	--	TKS82036.1 hypothetical protein D9C73_016145 [Collichthys lucidus]	-	-	-	-	GO:0016020//membrane	GO:0004675//transmembrane receptor protein serine/threonine kinase activity	-
	A008593	Chr8	13016519	13017184	62497	Chr8_16044431	Chr8	59.6299	5.84666	Chr8_12954354	55.878	12954354	TMEM200B	KAE8288784.1 Transmembrane protein 200B [Larimichthys crocea]	-	-	-	-	GO:0005575//cellular_component;GO:0016020//membrane;GO:0016021//integral component of membrane;GO:0031224//intrinsic component of membrane;GO:0044425//membrane part	-	-
	A008594	Chr8	13022372	13031392	72528	Chr8_16044431	Chr8	59.6299	5.84666	Chr8_12954354	55.878	12954354	L3MBTL3	XP_010734321.1 lethal(3)malignant brain tumor-like protein 3 isoform X2 [Larimichthys crocea]	-	-	-	-	GO:0005634//nucleus	GO:0005515//protein binding;GO:0008270//zinc ion binding	GO:0006355//regulation of transcription, DNA-templated
	A008595	Chr8	13034373	13036445	81055	Chr8_16044431	Chr8	59.6299	5.84666	Chr8_12954354	55.878	12954354	TMEM244	XP_010734322.1 transmembrane protein 244 isoform X1 [Larimichthys crocea]	-	-	-	-	GO:0005575//cellular_component;GO:0016020//membrane;GO:0016021//integral component of membrane;GO:0031224//intrinsic component of membrane;GO:0044425//membrane part	-	-
	A008596	Chr8	13037074	13040715	84540	Chr8_16044431	Chr8	59.6299	5.84666	Chr8_12954354	55.878	12954354	SGK1	XP_010734323.2 serine/threonine-protein kinase Sgk1 isoform X1 [Larimichthys crocea]	Environmental Information Processing;Environmental Information Processing;Environmental Information Processing;Organismal Systems	Signal transduction;Signal transduction;Signal transduction;Excretory system	ko04151//PI3K-Akt signaling pathway;ko04150//mTOR signaling pathway;ko04068//FoxO signaling pathway;ko04960//Aldosterone-regulated sodium reabsorption	K13302;K13302;K13302;K13302	-	GO:0004672//protein kinase activity;GO:0004674//protein serine/threonine kinase activity;GO:0005524//ATP binding	GO:0006468//protein phosphorylation
	A008597	Chr8	13046802	13058745	98419	Chr8_16044431	Chr8	59.6299	5.84666	Chr8_12954354	55.878	12954354	PTPN3	XP_027143062.1 tyrosine-protein phosphatase non-receptor type 3 [Larimichthys crocea]	-	-	-	-	GO:0005575//cellular_component;GO:0005622//intracellular;GO:0005623//cell;GO:0005737//cytoplasm;GO:0005856//cytoskeleton;GO:0005886//plasma membrane;GO:0009898//cytoplasmic side of plasma membrane;GO:0016020//membrane;GO:0043226//organelle;GO:0043228//non-membrane-bounded organelle;GO:0043229//intracellular organelle;GO:0043232//intracellular non-membrane-bounded organelle;GO:0044424//intracellul…	GO:0001784//phosphotyrosine binding;GO:0003674//molecular_function;GO:0003824//catalytic activity;GO:0004721//phosphoprotein phosphatase activity;GO:0004725//protein tyrosine phosphatase activity;GO:0005488//binding;GO:0005515//protein binding;GO:0008092//cytoskeletal protein binding;GO:0016247//channel regulator activity;GO:0016787//hydrolase activity;GO:0016788//hydrolase activity, acting on es…	GO:0001889//liver development;GO:0002028//regulation of sodium ion transport;GO:0003254//regulation of membrane depolarization;GO:0006464//cellular protein modification process;GO:0006470//protein dephosphorylation;GO:0006793//phosphorus metabolic process;GO:0006796//phosphate-containing compound metabolic process;GO:0006807//nitrogen compound metabolic process;GO:0007275//multicellular organism …
	A008598	Chr8	13061705	13078898	115947	Chr8_16044431	Chr8	59.6299	5.84666	Chr8_12954354	55.878	12954354	EPB41L4B	XP_019126073.1 band 4.1-like protein 4B [Larimichthys crocea]	Cellular Processes	Cellular community - eukaryotes	ko04530//Tight junction	K21111	GO:0005575//cellular_component;GO:0005622//intracellular;GO:0005623//cell;GO:0005737//cytoplasm;GO:0005829//cytosol;GO:0005856//cytoskeleton;GO:0005886//plasma membrane;GO:0005911//cell-cell junction;GO:0005923//bicellular tight junction;GO:0016020//membrane;GO:0030054//cell junction;GO:0043226//organelle;GO:0043228//non-membrane-bounded organelle;GO:0043229//intracellular organelle;GO:0043232//i…	GO:0003674//molecular_function;GO:0005198//structural molecule activity;GO:0005200//structural constituent of cytoskeleton;GO:0005488//binding;GO:0005515//protein binding;GO:0008092//cytoskeletal protein binding	GO:0006950//response to stress;GO:0006996//organelle organization;GO:0007010//cytoskeleton organization;GO:0008150//biological_process;GO:0009611//response to wounding;GO:0009893//positive regulation of metabolic process;GO:0009987//cellular process;GO:0010468//regulation of gene expression;GO:0010604//positive regulation of macromolecule metabolic process;GO:0010628//positive regulation of gene …
	A008599	Chr8	13083854	13095052	135099	Chr8_16044431	Chr8	59.6299	5.84666	Chr8_12954354	55.878	12954354	Esrp1	TKS82030.1 RNA-binding motif protein 35A [Collichthys lucidus]	-	-	-	-	-	GO:0003676//nucleic acid binding	-
	A008600	Chr8	13096333	13111112	149368	Chr8_16044431	Chr8	59.6299	5.84666	Chr8_12954354	55.878	12954354	Virma	XP_027142599.1 protein virilizer homolog isoform X2 [Larimichthys crocea]	-	-	-	-	GO:0000221//vacuolar proton-transporting V-type ATPase, V1 domain;GO:0005575//cellular_component;GO:0005622//intracellular;GO:0005623//cell;GO:0005634//nucleus;GO:0005654//nucleoplasm;GO:0005737//cytoplasm;GO:0005829//cytosol;GO:0016020//membrane;GO:0016021//integral component of membrane;GO:0016604//nuclear body;GO:0016607//nuclear speck;GO:0031224//intrinsic component of membrane;GO:0031974//me…	GO:0003674//molecular_function;GO:0003676//nucleic acid binding;GO:0005488//binding;GO:0005515//protein binding;GO:0046961//proton-transporting ATPase activity, rotational mechanism;GO:0097159//organic cyclic compound binding;GO:1901363//heterocyclic compound binding	GO:0000003//reproduction;GO:0000375//RNA splicing, via transesterification reactions;GO:0000381//regulation of alternative mRNA splicing, via spliceosome;GO:0001510//RNA methylation;GO:0001667//ameboidal-type cell migration;GO:0002064//epithelial cell development;GO:0002065//columnar/cuboidal epithelial cell differentiation;GO:0002066//columnar/cuboidal epithelial cell development;GO:0003006//dev…
	A008601	Chr8	13112293	13115532	159558	Chr8_16044431	Chr8	59.6299	5.84666	Chr8_12954354	55.878	12954354	--	XP_027142601.1 RING finger protein 151-like [Larimichthys crocea]	Cellular Processes	Transport and catabolism	ko04144//Endocytosis	K11981	GO:0000109//nucleotide-excision repair complex;GO:0005737//cytoplasm;GO:0005741//mitochondrial outer membrane;GO:0016021//integral component of membrane	GO:0003924//GTPase activity;GO:0008270//zinc ion binding;GO:0046872//metal ion binding	GO:0006289//nucleotide-excision repair;GO:0006511//ubiquitin-dependent protein catabolic process;GO:0007275//multicellular organism development;GO:0008053//mitochondrial fusion
	A008602	Chr8	13118413	13123385	166545	Chr8_16044431	Chr8	59.6299	5.84666	Chr8_12954354	55.878	12954354	FSBP	KAE8288777.1 Fibrinogen silencer-binding protein [Larimichthys crocea]	-	-	-	-	GO:0005575//cellular_component;GO:0005622//intracellular;GO:0005623//cell;GO:0005634//nucleus;GO:0043226//organelle;GO:0043227//membrane-bounded organelle;GO:0043229//intracellular organelle;GO:0043231//intracellular membrane-bounded organelle;GO:0044424//intracellular part;GO:0044464//cell part	GO:0000166//nucleotide binding;GO:0003674//molecular_function;GO:0003676//nucleic acid binding;GO:0003677//DNA binding;GO:0003678//DNA helicase activity;GO:0003690//double-stranded DNA binding;GO:0003724//RNA helicase activity;GO:0003824//catalytic activity;GO:0003916//DNA topoisomerase activity;GO:0004003//ATP-dependent DNA helicase activity;GO:0004386//helicase activity;GO:0005488//binding;GO:0…	GO:0000003//reproduction;GO:0000280//nuclear division;GO:0000724//double-strand break repair via homologous recombination;GO:0000725//recombinational repair;GO:0000819//sister chromatid segregation;GO:0006139//nucleobase-containing compound metabolic process;GO:0006259//DNA metabolic process;GO:0006281//DNA repair;GO:0006302//double-strand break repair;GO:0006310//DNA recombination;GO:0006312//mi…
	A008603	Chr8	13123745	13129749	172393	Chr8_16044431	Chr8	59.6299	5.84666	Chr8_12954354	55.878	12954354	RAD54B	XP_027143114.1 DNA repair and recombination protein RAD54B [Larimichthys crocea]	Genetic Information Processing	Replication and repair	ko03440//Homologous recombination	K10877	GO:0005575//cellular_component;GO:0005622//intracellular;GO:0005623//cell;GO:0005634//nucleus;GO:0043226//organelle;GO:0043227//membrane-bounded organelle;GO:0043229//intracellular organelle;GO:0043231//intracellular membrane-bounded organelle;GO:0044424//intracellular part;GO:0044464//cell part;GO:0070823//HDA1 complex	GO:0000166//nucleotide binding;GO:0003674//molecular_function;GO:0003676//nucleic acid binding;GO:0003677//DNA binding;GO:0003678//DNA helicase activity;GO:0003690//double-stranded DNA binding;GO:0003724//RNA helicase activity;GO:0003824//catalytic activity;GO:0003916//DNA topoisomerase activity;GO:0004003//ATP-dependent DNA helicase activity;GO:0004386//helicase activity;GO:0005488//binding;GO:0…	GO:0000003//reproduction;GO:0000280//nuclear division;GO:0000724//double-strand break repair via homologous recombination;GO:0000725//recombinational repair;GO:0000819//sister chromatid segregation;GO:0006139//nucleobase-containing compound metabolic process;GO:0006259//DNA metabolic process;GO:0006281//DNA repair;GO:0006302//double-strand break repair;GO:0006310//DNA recombination;GO:0006312//mi…
	A008604	Chr8	13136545	13137964	-163087	Chr8_16044431	Chr8	59.6299	5.84666	Chr8_13300341	56.295	13300341	GEM	XP_010734311.1 GTP-binding protein GEM [Larimichthys crocea]	-	-	-	-	GO:0005575//cellular_component;GO:0005622//intracellular;GO:0005623//cell;GO:0005634//nucleus;GO:0005737//cytoplasm;GO:0005819//spindle;GO:0005856//cytoskeleton;GO:0005886//plasma membrane;GO:0005887//integral component of plasma membrane;GO:0009360//DNA polymerase III complex;GO:0009898//cytoplasmic side of plasma membrane;GO:0015630//microtubule cytoskeleton;GO:0016020//membrane;GO:0030496//mid…	GO:0000166//nucleotide binding;GO:0000287//magnesium ion binding;GO:0001882//nucleoside binding;GO:0001883//purine nucleoside binding;GO:0003674//molecular_function;GO:0003824//catalytic activity;GO:0003887//DNA-directed DNA polymerase activity;GO:0003924//GTPase activity;GO:0005488//binding;GO:0005515//protein binding;GO:0005516//calmodulin binding;GO:0005524//ATP binding;GO:0005525//GTP binding…	GO:0000278//mitotic cell cycle;GO:0002376//immune system process;GO:0006260//DNA replication;GO:0006955//immune response;GO:0006996//organelle organization;GO:0007049//cell cycle;GO:0007059//chromosome segregation;GO:0007154//cell communication;GO:0007165//signal transduction;GO:0007166//cell surface receptor signaling pathway;GO:0008150//biological_process;GO:0009987//cellular process;GO:0010959…
	A008605	Chr8	13138825	13152861	-154498	Chr8_16044431	Chr8	59.6299	5.84666	Chr8_13300341	56.295	13300341	CDH17	KAE8288775.1 Cadherin-17 Intestinal peptide-associated transporter HPT-1 Liver-intestine cadherin [Larimichthys crocea]	Human Diseases	Cancers	ko05226//Gastric cancer	K06811	GO:0005575//cellular_component;GO:0005622//intracellular;GO:0005623//cell;GO:0005634//nucleus;GO:0005886//plasma membrane;GO:0005887//integral component of plasma membrane;GO:0009986//cell surface;GO:0016020//membrane;GO:0016021//integral component of membrane;GO:0016323//basolateral plasma membrane;GO:0030054//cell junction;GO:0031224//intrinsic component of membrane;GO:0031226//intrinsic compon…	GO:0003674//molecular_function;GO:0005102//receptor binding;GO:0005178//integrin binding;GO:0005215//transporter activity;GO:0005427//proton-dependent oligopeptide secondary active transmembrane transporter activity;GO:0005488//binding;GO:0005509//calcium ion binding;GO:0005515//protein binding;GO:0015291//secondary active transmembrane transporter activity;GO:0015322//secondary active oligopepti…	GO:0001775//cell activation;GO:0002252//immune effector process;GO:0002263//cell activation involved in immune response;GO:0002285//lymphocyte activation involved in immune response;GO:0002312//B cell activation involved in immune response;GO:0002313//mature B cell differentiation involved in immune response;GO:0002314//germinal center B cell differentiation;GO:0002315//marginal zone B cell diffe…
	A008606	Chr8	13159386	13163399	-138949	Chr8_16044431	Chr8	59.6299	5.84666	Chr8_13300341	56.295	13300341	PDP1	TMS10857.1 hypothetical protein E3U43_019850 [Larimichthys crocea]	-	-	-	-	GO:0005575//cellular_component;GO:0005622//intracellular;GO:0005623//cell;GO:0005737//cytoplasm;GO:0005739//mitochondrion;GO:0005759//mitochondrial matrix;GO:0031974//membrane-enclosed lumen;GO:0043226//organelle;GO:0043227//membrane-bounded organelle;GO:0043229//intracellular organelle;GO:0043231//intracellular membrane-bounded organelle;GO:0043233//organelle lumen;GO:0044422//organelle part;GO:…	GO:0000287//magnesium ion binding;GO:0003674//molecular_function;GO:0003824//catalytic activity;GO:0004721//phosphoprotein phosphatase activity;GO:0004722//protein serine/threonine phosphatase activity;GO:0004724//magnesium-dependent protein serine/threonine phosphatase activity;GO:0004741//[pyruvate dehydrogenase (lipoamide)] phosphatase activity;GO:0005488//binding;GO:0005509//calcium ion bindi…	GO:0006140//regulation of nucleotide metabolic process;GO:0006464//cellular protein modification process;GO:0006470//protein dephosphorylation;GO:0006793//phosphorus metabolic process;GO:0006796//phosphate-containing compound metabolic process;GO:0006807//nitrogen compound metabolic process;GO:0008150//biological_process;GO:0008152//metabolic process;GO:0009889//regulation of biosynthetic process…
	A008607	Chr8	13167418	13176589	-128338	Chr8_16044431	Chr8	59.6299	5.84666	Chr8_13300341	56.295	13300341	TMEM67	TMS10591.1 hypothetical protein E3U43_019584 [Larimichthys crocea]	-	-	-	-	GO:0036038//TCTN-B9D complex	-	GO:0060271//cilium morphogenesis
	A008608	Chr8	13179217	13180719	-120373	Chr8_16044431	Chr8	59.6299	5.84666	Chr8_13300341	56.295	13300341	RBM12B	XP_010734307.2 RNA-binding protein 12 isoform X2 [Larimichthys crocea]	-	-	-	-	GO:0005575//cellular_component;GO:0005622//intracellular;GO:0005623//cell;GO:0005634//nucleus;GO:0043226//organelle;GO:0043227//membrane-bounded organelle;GO:0043229//intracellular organelle;GO:0043231//intracellular membrane-bounded organelle;GO:0044424//intracellular part;GO:0044464//cell part	GO:0003674//molecular_function;GO:0003676//nucleic acid binding;GO:0003677//DNA binding;GO:0003723//RNA binding;GO:0003729//mRNA binding;GO:0005488//binding;GO:0097159//organic cyclic compound binding;GO:1901363//heterocyclic compound binding	GO:0006355//regulation of transcription, DNA-templated;GO:0008380//RNA splicing
	A008609	Chr8	13181564	13186165	-116477	Chr8_16044431	Chr8	59.6299	5.84666	Chr8_13300341	56.295	13300341	--	TMS11363.1 hypothetical protein E3U43_020356 [Larimichthys crocea]	-	-	-	-	-	-	-
	A008610	Chr8	13188038	13195765	-108440	Chr8_16044431	Chr8	59.6299	5.84666	Chr8_13300341	56.295	13300341	tex10	TMS11383.1 hypothetical protein E3U43_020376 [Larimichthys crocea]	-	-	-	-	GO:0000228//nuclear chromosome;GO:0000785//chromatin;GO:0000790//nuclear chromatin;GO:0000792//heterochromatin;GO:0005575//cellular_component;GO:0005622//intracellular;GO:0005623//cell;GO:0005634//nucleus;GO:0005654//nucleoplasm;GO:0005694//chromosome;GO:0005720//nuclear heterochromatin;GO:0005730//nucleolus;GO:0005737//cytoplasm;GO:0005829//cytosol;GO:0030117//membrane coat;GO:0030684//preriboso…	GO:0003674//molecular_function;GO:0003682//chromatin binding;GO:0005488//binding	GO:0000027//ribosomal large subunit assembly;GO:0000463//maturation of LSU-rRNA from tricistronic rRNA transcript (SSU-rRNA, 5.8S rRNA, LSU-rRNA);GO:0000470//maturation of LSU-rRNA;GO:0006139//nucleobase-containing compound metabolic process;GO:0006259//DNA metabolic process;GO:0006260//DNA replication;GO:0006261//DNA-dependent DNA replication;GO:0006267//pre-replicative complex assembly involved…
	A008611	Chr8	13196623	13216091	-93984	Chr8_16044431	Chr8	59.6299	5.84666	Chr8_13300341	56.295	13300341	Invs	XP_019126312.2 inversin isoform X2 [Larimichthys crocea]	Environmental Information Processing	Signal transduction	ko04310//Wnt signaling pathway	K19626	GO:0005575//cellular_component;GO:0005622//intracellular;GO:0005623//cell;GO:0005634//nucleus;GO:0005737//cytoplasm;GO:0005819//spindle;GO:0005856//cytoskeleton;GO:0005874//microtubule;GO:0005929//cilium;GO:0015630//microtubule cytoskeleton;GO:0016020//membrane;GO:0042995//cell projection;GO:0043226//organelle;GO:0043227//membrane-bounded organelle;GO:0043228//non-membrane-bounded organelle;GO:00…	GO:0003674//molecular_function;GO:0005488//binding;GO:0005515//protein binding;GO:0005516//calmodulin binding	GO:0001655//urogenital system development;GO:0001736//establishment of planar polarity;GO:0001738//morphogenesis of a polarized epithelium;GO:0001822//kidney development;GO:0001947//heart looping;GO:0002009//morphogenesis of an epithelium;GO:0003002//regionalization;GO:0003007//heart morphogenesis;GO:0003143//embryonic heart tube morphogenesis;GO:0003341//cilium movement;GO:0003351//epithelial ci…
	A008612	Chr8	13217100	13227693	-77945	Chr8_16044431	Chr8	59.6299	5.84666	Chr8_13300341	56.295	13300341	ERP44	XP_010734302.1 endoplasmic reticulum resident protein 44 [Larimichthys crocea]	-	-	-	-	GO:0005575//cellular_component;GO:0005576//extracellular region;GO:0005622//intracellular;GO:0005623//cell;GO:0005737//cytoplasm;GO:0005783//endoplasmic reticulum;GO:0005788//endoplasmic reticulum lumen;GO:0005789//endoplasmic reticulum membrane;GO:0005793//endoplasmic reticulum-Golgi intermediate compartment;GO:0009986//cell surface;GO:0012505//endomembrane system;GO:0016020//membrane;GO:0030141…	GO:0003674//molecular_function;GO:0003756//protein disulfide isomerase activity;GO:0003824//catalytic activity;GO:0005509//calcium ion binding;GO:0015036//disulfide oxidoreductase activity;GO:0016667//oxidoreductase activity, acting on a sulfur group of donors;GO:0016853//isomerase activity;GO:0016860//intramolecular oxidoreductase activity;GO:0016864//intramolecular oxidoreductase activity, tran…	GO:0001775//cell activation;GO:0002252//immune effector process;GO:0002263//cell activation involved in immune response;GO:0002274//myeloid leukocyte activation;GO:0002275//myeloid cell activation involved in immune response;GO:0002283//neutrophil activation involved in immune response;GO:0002366//leukocyte activation involved in immune response;GO:0002376//immune system process;GO:0002443//leuko…
	A008613	Chr8	13230705	13239099	-65439	Chr8_16044431	Chr8	59.6299	5.84666	Chr8_13300341	56.295	13300341	STX17	XP_010734301.2 syntaxin-17 [Larimichthys crocea]	Cellular Processes;Genetic Information Processing	Transport and catabolism;Folding, sorting and degradation	ko04140//Autophagy - animal;ko04130//SNARE interactions in vesicular transport	K08491;K08491	GO:0000421//autophagosome membrane;GO:0005575//cellular_component;GO:0005622//intracellular;GO:0005623//cell;GO:0005737//cytoplasm;GO:0005739//mitochondrion;GO:0005773//vacuole;GO:0005774//vacuolar membrane;GO:0005776//autophagosome;GO:0005783//endoplasmic reticulum;GO:0005789//endoplasmic reticulum membrane;GO:0005790//smooth endoplasmic reticulum;GO:0005793//endoplasmic reticulum-Golgi intermed…	GO:0000149//SNARE binding;GO:0003674//molecular_function;GO:0005484//SNAP receptor activity;GO:0005488//binding;GO:0005515//protein binding;GO:0008017//microtubule binding;GO:0019899//enzyme binding;GO:0019900//kinase binding;GO:0019901//protein kinase binding;GO:0019902//phosphatase binding;GO:0019903//protein phosphatase binding;GO:0044877//macromolecular complex binding	GO:0000045//autophagosome assembly;GO:0001505//regulation of neurotransmitter levels;GO:0006810//transport;GO:0006836//neurotransmitter transport;GO:0006886//intracellular protein transport;GO:0006887//exocytosis;GO:0006888//ER to Golgi vesicle-mediated transport;GO:0006904//vesicle docking involved in exocytosis;GO:0006906//vesicle fusion;GO:0006914//autophagy;GO:0006950//response to stress;GO:0…
	A008614	Chr8	13245902	13257469	-48656	Chr8_16044431	Chr8	59.6299	5.84666	Chr8_13300341	56.295	13300341	Nr4a3	XP_010734299.1 nuclear receptor subfamily 4 group A member 3 isoform X2 [Larimichthys crocea]	Human Diseases	Cancers	ko05202//Transcriptional misregulation in cancers	K08559	GO:0000323//lytic vacuole;GO:0005575//cellular_component;GO:0005622//intracellular;GO:0005623//cell;GO:0005634//nucleus;GO:0005654//nucleoplasm;GO:0005667//transcription factor complex;GO:0005737//cytoplasm;GO:0005764//lysosome;GO:0005773//vacuole;GO:0031974//membrane-enclosed lumen;GO:0031981//nuclear lumen;GO:0032991//macromolecular complex;GO:0042629//mast cell granule;GO:0043226//organelle;GO…	GO:0000976//transcription regulatory region sequence-specific DNA binding;GO:0000977//RNA polymerase II regulatory region sequence-specific DNA binding;GO:0000978//RNA polymerase II core promoter proximal region sequence-specific DNA binding;GO:0000981//RNA polymerase II transcription factor activity, sequence-specific DNA binding;GO:0000982//transcription factor activity, RNA polymerase II core …	GO:0000122//negative regulation of transcription from RNA polymerase II promoter;GO:0000302//response to reactive oxygen species;GO:0000902//cell morphogenesis;GO:0000904//cell morphogenesis involved in differentiation;GO:0001704//formation of primary germ layer;GO:0001707//mesoderm formation;GO:0001775//cell activation;GO:0001817//regulation of cytokine production;GO:0001819//positive regulation…
	A008615	Chr8	13261716	13268867	-35050	Chr8_16044431	Chr8	59.6299	5.84666	Chr8_13300341	56.295	13300341	--	TKS82016.1 hypothetical protein D9C73_016125 [Collichthys lucidus]	-	-	-	-	-	-	-
	A008616	Chr8	13322111	13325122	23275	Chr8_16044431	Chr8	59.6299	5.84666	Chr8_13300341	56.295	13300341	SEC61B	XP_010734294.1 protein transport protein Sec61 subunit beta [Larimichthys crocea]	Genetic Information Processing;Cellular Processes;Human Diseases;Genetic Information Processing	Folding, sorting and degradation;Transport and catabolism;Infectious diseases;Folding, sorting and degradation	ko04141//Protein processing in endoplasmic reticulum;ko04145//Phagosome;ko05110//Vibrio cholerae infection;ko03060//Protein export	K09481;K09481;K09481;K09481	GO:0005575//cellular_component;GO:0005622//intracellular;GO:0005623//cell;GO:0005737//cytoplasm;GO:0005783//endoplasmic reticulum;GO:0005784//Sec61 translocon complex;GO:0005789//endoplasmic reticulum membrane;GO:0005791//rough endoplasmic reticulum;GO:0005829//cytosol;GO:0012505//endomembrane system;GO:0016020//membrane;GO:0016021//integral component of membrane;GO:0030867//rough endoplasmic ret…	GO:0003674//molecular_function;GO:0005085//guanyl-nucleotide exchange factor activity;GO:0005086//ARF guanyl-nucleotide exchange factor activity;GO:0005215//transporter activity;GO:0005488//binding;GO:0005515//protein binding;GO:0008320//protein transmembrane transporter activity;GO:0008565//protein transporter activity;GO:0015399//primary active transmembrane transporter activity;GO:0015405//P-P…	GO:0000060//protein import into nucleus, translocation;GO:0006508//proteolysis;GO:0006511//ubiquitin-dependent protein catabolic process;GO:0006605//protein targeting;GO:0006606//protein import into nucleus;GO:0006612//protein targeting to membrane;GO:0006613//cotranslational protein targeting to membrane;GO:0006614//SRP-dependent cotranslational protein targeting to membrane;GO:0006616//SRP-depe…
	A008617	Chr8	13325566	13329495	27189	Chr8_16044431	Chr8	59.6299	5.84666	Chr8_13300341	56.295	13300341	ALG2	XP_010734295.1 alpha-1,3/1,6-mannosyltransferase ALG2 [Larimichthys crocea]	Metabolism;Metabolism;Metabolism	Global and overview maps;Glycan biosynthesis and metabolism;Glycan biosynthesis and metabolism	ko01100//Metabolic pathways;ko00510//N-Glycan biosynthesis;ko00513//Various types of N-glycan biosynthesis	K03843;K03843;K03843	GO:0005575//cellular_component;GO:0005622//intracellular;GO:0005623//cell;GO:0005634//nucleus;GO:0005737//cytoplasm;GO:0005783//endoplasmic reticulum;GO:0005789//endoplasmic reticulum membrane;GO:0005829//cytosol;GO:0005856//cytoskeleton;GO:0012505//endomembrane system;GO:0015629//actin cytoskeleton;GO:0016020//membrane;GO:0016021//integral component of membrane;GO:0030176//integral component of …	GO:0000009//alpha-1,6-mannosyltransferase activity;GO:0000030//mannosyltransferase activity;GO:0000033//alpha-1,3-mannosyltransferase activity;GO:0003674//molecular_function;GO:0003824//catalytic activity;GO:0004373//glycogen (starch) synthase activity;GO:0004376//glycolipid mannosyltransferase activity;GO:0004378//GDP-Man:Man1GlcNAc2-PP-Dol alpha-1,3-mannosyltransferase activity;GO:0005488//bind…	GO:0005985//sucrose metabolic process;GO:0006464//cellular protein modification process;GO:0006486//protein glycosylation;GO:0006487//protein N-linked glycosylation;GO:0006488//dolichol-linked oligosaccharide biosynthetic process;GO:0006490//oligosaccharide-lipid intermediate biosynthetic process;GO:0006629//lipid metabolic process;GO:0006807//nitrogen compound metabolic process;GO:0008150//biolo…
	A008618	Chr8	13333961	13344425	38852	Chr8_16044431	Chr8	59.6299	5.84666	Chr8_13300341	56.295	13300341	--	-	-	-	-	-	-	-	-
	A008619	Chr8	13344942	13347743	46001	Chr8_16044431	Chr8	59.6299	5.84666	Chr8_13300341	56.295	13300341	FRRS1L	TKS82013.1 DOMON domain-containing protein FRRS1L [Collichthys lucidus]	-	-	-	-	GO:0005575//cellular_component;GO:0005623//cell;GO:0005886//plasma membrane;GO:0016020//membrane;GO:0016021//integral component of membrane;GO:0030054//cell junction;GO:0031224//intrinsic component of membrane;GO:0044425//membrane part;GO:0044464//cell part;GO:0045202//synapse;GO:0071944//cell periphery	-	GO:0008150//biological_process;GO:0009966//regulation of signal transduction;GO:0010646//regulation of cell communication;GO:0023051//regulation of signaling;GO:0048583//regulation of response to stimulus;GO:0050789//regulation of biological process;GO:0050794//regulation of cellular process;GO:0065007//biological regulation;GO:1900449//regulation of glutamate receptor signaling pathway
	A008620	Chr8	13350256	13362273	55923	Chr8_16044431	Chr8	59.6299	5.84666	Chr8_13300341	56.295	13300341	TMEM245	XP_010734292.1 transmembrane protein 245 isoform X2 [Larimichthys crocea]	-	-	-	-	GO:0005575//cellular_component;GO:0005623//cell;GO:0005886//plasma membrane;GO:0016020//membrane;GO:0016021//integral component of membrane;GO:0031224//intrinsic component of membrane;GO:0044425//membrane part;GO:0044464//cell part;GO:0071944//cell periphery	GO:0000166//nucleotide binding;GO:0003674//molecular_function;GO:0003824//catalytic activity;GO:0005215//transporter activity;GO:0005488//binding;GO:0005515//protein binding;GO:0005524//ATP binding;GO:0008144//drug binding;GO:0015399//primary active transmembrane transporter activity;GO:0015405//P-P-bond-hydrolysis-driven transmembrane transporter activity;GO:0016462//pyrophosphatase activity;GO:…	GO:0003008//system process;GO:0006810//transport;GO:0007275//multicellular organism development;GO:0007600//sensory perception;GO:0008150//biological_process;GO:0009555//pollen development;GO:0009653//anatomical structure morphogenesis;GO:0009987//cellular process;GO:0010152//pollen maturation;GO:0010208//pollen wall assembly;GO:0010584//pollen exine formation;GO:0010927//cellular component assem…
	A008621	Chr8	13369191	13405378	86943	Chr8_16044431	Chr8	59.6299	5.84666	Chr8_13300341	56.295	13300341	GALNT1	XP_010734290.1 polypeptide N-acetylgalactosaminyltransferase 1 [Larimichthys crocea]	Metabolism;Metabolism;Metabolism	Global and overview maps;Glycan biosynthesis and metabolism;Glycan biosynthesis and metabolism	ko01100//Metabolic pathways;ko00514//Other types of O-glycan biosynthesis;ko00512//Mucin type O-glycan biosynthesis	K00710;K00710;K00710	GO:0000139//Golgi membrane;GO:0005575//cellular_component;GO:0005576//extracellular region;GO:0005622//intracellular;GO:0005623//cell;GO:0005737//cytoplasm;GO:0005783//endoplasmic reticulum;GO:0005789//endoplasmic reticulum membrane;GO:0005794//Golgi apparatus;GO:0005795//Golgi stack;GO:0012505//endomembrane system;GO:0016020//membrane;GO:0016021//integral component of membrane;GO:0031090//organe…	GO:0003674//molecular_function;GO:0003824//catalytic activity;GO:0004653//polypeptide N-acetylgalactosaminyltransferase activity;GO:0005488//binding;GO:0008194//UDP-glycosyltransferase activity;GO:0008376//acetylgalactosaminyltransferase activity;GO:0016740//transferase activity;GO:0016757//transferase activity, transferring glycosyl groups;GO:0016758//transferase activity, transferring hexosyl g…	GO:0006464//cellular protein modification process;GO:0006486//protein glycosylation;GO:0006493//protein O-linked glycosylation;GO:0006807//nitrogen compound metabolic process;GO:0008150//biological_process;GO:0008152//metabolic process;GO:0009058//biosynthetic process;GO:0009059//macromolecule biosynthetic process;GO:0009100//glycoprotein metabolic process;GO:0009101//glycoprotein biosynthetic pr…
	A008622	Chr8	13412523	13414043	112942	Chr8_16044431	Chr8	59.6299	5.84666	Chr8_13300341	56.295	13300341	SUN1	XP_019125867.2 SUN domain-containing protein 3 isoform X2 [Larimichthys crocea]	-	-	-	-	-	GO:0046820//4-amino-4-deoxychorismate synthase activity	-
	A008623	Chr8	13416159	13418064	116770	Chr8_16044431	Chr8	59.6299	5.84666	Chr8_13300341	56.295	13300341	Ino80c	XP_027141813.1 INO80 complex subunit C [Larimichthys crocea]	-	-	-	-	GO:0000228//nuclear chromosome;GO:0000785//chromatin;GO:0000790//nuclear chromatin;GO:0001650//fibrillar center;GO:0005575//cellular_component;GO:0005622//intracellular;GO:0005623//cell;GO:0005634//nucleus;GO:0005654//nucleoplasm;GO:0005694//chromosome;GO:0005730//nucleolus;GO:0031011//Ino80 complex;GO:0031974//membrane-enclosed lumen;GO:0031981//nuclear lumen;GO:0032991//macromolecular complex;G…	GO:0003674//molecular_function	GO:0006139//nucleobase-containing compound metabolic process;GO:0006259//DNA metabolic process;GO:0006281//DNA repair;GO:0006310//DNA recombination;GO:0006325//chromatin organization;GO:0006338//chromatin remodeling;GO:0006351//transcription, DNA-templated;GO:0006355//regulation of transcription, DNA-templated;GO:0006464//cellular protein modification process;GO:0006508//proteolysis;GO:0006725//c…
	A008624	Chr8	13468954	13474494	171383	Chr8_16044431	Chr8	59.6299	5.84666	Chr8_13300341	56.295	13300341	SCRT1	XP_027141815.1 transcriptional repressor scratch 1 [Larimichthys crocea]	-	-	-	-	GO:0005575//cellular_component;GO:0005622//intracellular;GO:0005623//cell;GO:0005634//nucleus;GO:0005654//nucleoplasm;GO:0016604//nuclear body;GO:0031974//membrane-enclosed lumen;GO:0031981//nuclear lumen;GO:0043226//organelle;GO:0043227//membrane-bounded organelle;GO:0043229//intracellular organelle;GO:0043231//intracellular membrane-bounded organelle;GO:0043233//organelle lumen;GO:0044422//orga…	GO:0000976//transcription regulatory region sequence-specific DNA binding;GO:0000977//RNA polymerase II regulatory region sequence-specific DNA binding;GO:0000981//RNA polymerase II transcription factor activity, sequence-specific DNA binding;GO:0001012//RNA polymerase II regulatory region DNA binding;GO:0001067//regulatory region nucleic acid binding;GO:0001227//transcriptional repressor activit…	GO:0000122//negative regulation of transcription from RNA polymerase II promoter;GO:0006139//nucleobase-containing compound metabolic process;GO:0006351//transcription, DNA-templated;GO:0006355//regulation of transcription, DNA-templated;GO:0006357//regulation of transcription from RNA polymerase II promoter;GO:0006725//cellular aromatic compound metabolic process;GO:0006807//nitrogen compound me…
	A008625	Chr8	13505616	13577908	241421	Chr8_16044431	Chr8	59.6299	5.84666	Chr8_13300341	56.295	13300341	--	-	-	-	-	-	-	-	-
	A008626	Chr8	13578176	13591374	284434	Chr8_16044431	Chr8	59.6299	5.84666	Chr8_13300341	56.295	13300341	DGAT1	KAE8288757.1 Diacylglycerol O-acyltransferase 1 [Larimichthys crocea]	Metabolism;Metabolism;Metabolism;Organismal Systems	Global and overview maps;Lipid metabolism;Metabolism of cofactors and vitamins;Digestive system	ko01100//Metabolic pathways;ko00561//Glycerolipid metabolism;ko00830//Retinol metabolism;ko04975//Fat digestion and absorption	K11155;K11155;K11155;K11155	GO:0005575//cellular_component;GO:0005622//intracellular;GO:0005623//cell;GO:0005737//cytoplasm;GO:0005783//endoplasmic reticulum;GO:0005789//endoplasmic reticulum membrane;GO:0005886//plasma membrane;GO:0012505//endomembrane system;GO:0012506//vesicle membrane;GO:0016020//membrane;GO:0016021//integral component of membrane;GO:0030141//secretory granule;GO:0030659//cytoplasmic vesicle membrane;GO…	GO:0003674//molecular_function;GO:0003824//catalytic activity;GO:0003846//2-acylglycerol O-acyltransferase activity;GO:0004144//diacylglycerol O-acyltransferase activity;GO:0005488//binding;GO:0005504//fatty acid binding;GO:0008289//lipid binding;GO:0008374//O-acyltransferase activity;GO:0016411//acylglycerol O-acyltransferase activity;GO:0016740//transferase activity;GO:0016746//transferase acti…	GO:0001523//retinoid metabolic process;GO:0001775//cell activation;GO:0002252//immune effector process;GO:0002263//cell activation involved in immune response;GO:0002274//myeloid leukocyte activation;GO:0002275//myeloid cell activation involved in immune response;GO:0002283//neutrophil activation involved in immune response;GO:0002366//leukocyte activation involved in immune response;GO:0002376//…
	A008627	Chr8	13601960	13604546	302912	Chr8_16044431	Chr8	59.6299	5.84666	Chr8_13300341	56.295	13300341	GPR20	XP_027142944.1 G-protein coupled receptor 20 [Larimichthys crocea]	-	-	-	-	GO:0005575//cellular_component;GO:0005623//cell;GO:0005886//plasma membrane;GO:0005887//integral component of plasma membrane;GO:0016020//membrane;GO:0016021//integral component of membrane;GO:0031224//intrinsic component of membrane;GO:0031226//intrinsic component of plasma membrane;GO:0032991//macromolecular complex;GO:0043235//receptor complex;GO:0044425//membrane part;GO:0044459//plasma membr…	GO:0003674//molecular_function;GO:0004888//transmembrane signaling receptor activity;GO:0004930//G-protein coupled receptor activity;GO:0038023//signaling receptor activity;GO:0060089//molecular transducer activity	GO:0006873//cellular ion homeostasis;GO:0006874//cellular calcium ion homeostasis;GO:0006875//cellular metal ion homeostasis;GO:0007154//cell communication;GO:0007165//signal transduction;GO:0007186//G-protein coupled receptor signaling pathway;GO:0007200//phospholipase C-activating G-protein coupled receptor signaling pathway;GO:0007204//positive regulation of cytosolic calcium ion concentration…
	A008628	Chr8	13607908	13614860	311043	Chr8_16044431	Chr8	59.6299	5.84666	Chr8_13300341	56.295	13300341	SLC45A4	XP_027142784.1 solute carrier family 45 member 4 isoform X2 [Larimichthys crocea]	-	-	-	-	-	GO:0022857//transmembrane transporter activity	GO:0055085//transmembrane transport
	A008629	Chr8	13620941	13631077	325668	Chr8_16044431	Chr8	59.6299	5.84666	Chr8_13300341	56.295	13300341	DENND3	XP_027142102.1 DENN domain-containing protein 3 isoform X3 [Larimichthys crocea]	-	-	-	-	-	GO:0005515//protein binding	-
	A008630	Chr8	13632147	13641809	336637	Chr8_16044431	Chr8	59.6299	5.84666	Chr8_13300341	56.295	13300341	atp4a	XP_027142103.1 potassium-transporting ATPase alpha chain 1 [Larimichthys crocea]	Metabolism;Metabolism;Organismal Systems;Organismal Systems	Global and overview maps;Energy metabolism;Digestive system;Excretory system	ko01100//Metabolic pathways;ko00190//Oxidative phosphorylation;ko04971//Gastric acid secretion;ko04966//Collecting duct acid secretion	K01542;K01542;K01542;K01542	GO:0005575//cellular_component;GO:0005623//cell;GO:0005886//plasma membrane;GO:0005887//integral component of plasma membrane;GO:0016020//membrane;GO:0016021//integral component of membrane;GO:0016324//apical plasma membrane;GO:0031004//potassium ion-transporting ATPase complex;GO:0031224//intrinsic component of membrane;GO:0031226//intrinsic component of plasma membrane;GO:0044425//membrane part…	GO:0000166//nucleotide binding;GO:0000287//magnesium ion binding;GO:0003674//molecular_function;GO:0003824//catalytic activity;GO:0004008//copper-exporting ATPase activity;GO:0004647//phosphoserine phosphatase activity;GO:0005215//transporter activity;GO:0005375//copper ion transmembrane transporter activity;GO:0005388//calcium-transporting ATPase activity;GO:0005391//sodium:potassium-exchanging …	GO:0001696//gastric acid secretion;GO:0003008//system process;GO:0006545//glycine biosynthetic process;GO:0006564//L-serine biosynthetic process;GO:0006810//transport;GO:0006811//ion transport;GO:0006812//cation transport;GO:0006813//potassium ion transport;GO:0006814//sodium ion transport;GO:0006816//calcium ion transport;GO:0006825//copper ion transport;GO:0006885//regulation of pH;GO:0007586//…
	A008631	Chr8	13645367	13650466	347575	Chr8_16044431	Chr8	59.6299	5.84666	Chr8_13300341	56.295	13300341	tbrg4	XP_010755190.3 FAST kinase domain-containing protein 4 [Larimichthys crocea]	-	-	-	-	GO:0005575//cellular_component;GO:0005622//intracellular;GO:0005623//cell;GO:0005737//cytoplasm;GO:0005739//mitochondrion;GO:0005759//mitochondrial matrix;GO:0031974//membrane-enclosed lumen;GO:0043226//organelle;GO:0043227//membrane-bounded organelle;GO:0043229//intracellular organelle;GO:0043231//intracellular membrane-bounded organelle;GO:0043233//organelle lumen;GO:0044422//organelle part;GO:…	GO:0003674//molecular_function;GO:0003824//catalytic activity;GO:0004672//protein kinase activity;GO:0016301//kinase activity;GO:0016740//transferase activity;GO:0016772//transferase activity, transferring phosphorus-containing groups;GO:0016773//phosphotransferase activity, alcohol group as acceptor	GO:0000959//mitochondrial RNA metabolic process;GO:0000963//mitochondrial RNA processing;GO:0006091//generation of precursor metabolites and energy;GO:0006139//nucleobase-containing compound metabolic process;GO:0006396//RNA processing;GO:0006397//mRNA processing;GO:0006464//cellular protein modification process;GO:0006468//protein phosphorylation;GO:0006725//cellular aromatic compound metabolic …
	A008632	Chr8	13668338	13673097	370376	Chr8_16044431	Chr8	59.6299	5.84666	Chr8_13300341	56.295	13300341	GLIPR2	XP_010755193.1 Golgi-associated plant pathogenesis-related protein 1 [Larimichthys crocea]	-	-	-	-	GO:0000139//Golgi membrane;GO:0005575//cellular_component;GO:0005576//extracellular region;GO:0005622//intracellular;GO:0005623//cell;GO:0005737//cytoplasm;GO:0005794//Golgi apparatus;GO:0012505//endomembrane system;GO:0016020//membrane;GO:0031090//organelle membrane;GO:0031984//organelle subcompartment;GO:0043226//organelle;GO:0043227//membrane-bounded organelle;GO:0043229//intracellular organel…	GO:0003674//molecular_function;GO:0005488//binding;GO:0005515//protein binding;GO:0042802//identical protein binding;GO:0042803//protein homodimerization activity;GO:0046983//protein dimerization activity	GO:0001932//regulation of protein phosphorylation;GO:0001934//positive regulation of protein phosphorylation;GO:0008150//biological_process;GO:0009893//positive regulation of metabolic process;GO:0009966//regulation of signal transduction;GO:0009967//positive regulation of signal transduction;GO:0010562//positive regulation of phosphorus metabolic process;GO:0010604//positive regulation of macrom…
	A008633	Chr8	13690552	13696336	393103	Chr8_16044431	Chr8	59.6299	5.84666	Chr8_13300341	56.295	13300341	STEAP4	XP_010755195.2 metalloreductase STEAP4 isoform X2 [Larimichthys crocea]	-	-	-	-	-	GO:0016651//oxidoreductase activity, acting on NAD(P)H;GO:0050661//NADP binding;GO:0051287//NAD binding	GO:0055114//oxidation-reduction process
	A008634	Chr8	13702199	13716435	408976	Chr8_16044431	Chr8	59.6299	5.84666	Chr8_13300341	56.295	13300341	PXN1	KAE8288747.1 Serum amyloid P-component [Larimichthys crocea]	-	-	-	-	GO:0005575//cellular_component;GO:0005576//extracellular region;GO:0005615//extracellular space;GO:0005623//cell;GO:0030175//filopodium;GO:0030424//axon;GO:0030426//growth cone;GO:0030427//site of polarized growth;GO:0033267//axon part;GO:0042995//cell projection;GO:0043005//neuron projection;GO:0044421//extracellular region part;GO:0044463//cell projection part;GO:0044464//cell part;GO:0097458//…	GO:0001846//opsonin binding;GO:0001848//complement binding;GO:0001849//complement component C1q binding;GO:0003674//molecular_function;GO:0004553//hydrolase activity, hydrolyzing O-glycosyl compounds;GO:0005102//receptor binding;GO:0005488//binding;GO:0005496//steroid binding;GO:0005509//calcium ion binding;GO:0005515//protein binding;GO:0008289//lipid binding;GO:0015485//cholesterol binding;GO:0…	GO:0000302//response to reactive oxygen species;GO:0001505//regulation of neurotransmitter levels;GO:0001666//response to hypoxia;GO:0001817//regulation of cytokine production;GO:0002250//adaptive immune response;GO:0002252//immune effector process;GO:0002253//activation of immune response;GO:0002376//immune system process;GO:0002443//leukocyte mediated immunity;GO:0002449//lymphocyte mediated im…
	A008635	Chr8	13728967	13736173	432229	Chr8_16044431	Chr8	59.6299	5.84666	Chr8_13300341	56.295	13300341	STEAP4	XP_027142951.1 metalloreductase STEAP4 [Larimichthys crocea]	-	-	-	-	-	GO:0004455//ketol-acid reductoisomerase activity;GO:0016651//oxidoreductase activity, acting on NAD(P)H;GO:0050661//NADP binding;GO:0051287//NAD binding	GO:0009097//isoleucine biosynthetic process;GO:0009099//valine biosynthetic process;GO:0055114//oxidation-reduction process
	A008636	Chr8	13747134	13760168	-444043	Chr8_16044431	Chr8	59.6299	5.84666	Chr8_14197694	56.712	14197694	--	-	-	-	-	-	-	-	-
	A008637	Chr8	13777513	13788552	-414662	Chr8_16044431	Chr8	59.6299	5.84666	Chr8_14197694	56.712	14197694	Znf804a	KAE8288745.1 Zinc finger protein 804A [Larimichthys crocea]	-	-	-	-	-	GO:0003674//molecular_function;GO:0003676//nucleic acid binding;GO:0005488//binding;GO:0043167//ion binding;GO:0043169//cation binding;GO:0046872//metal ion binding;GO:0097159//organic cyclic compound binding;GO:1901363//heterocyclic compound binding	-
	A008638	Chr8	13796639	13817475	-390637	Chr8_16044431	Chr8	59.6299	5.84666	Chr8_14197694	56.712	14197694	SPBC16D10.01c	XP_010755200.3 probable assembly chaperone of rpl4 [Larimichthys crocea]	-	-	-	-	GO:0005575//cellular_component;GO:0005622//intracellular;GO:0005623//cell;GO:0005634//nucleus;GO:0005737//cytoplasm;GO:0043226//organelle;GO:0043227//membrane-bounded organelle;GO:0043229//intracellular organelle;GO:0043231//intracellular membrane-bounded organelle;GO:0044424//intracellular part;GO:0044464//cell part	GO:0003674//molecular_function;GO:0005515//protein binding	GO:0006508//proteolysis;GO:0006511//ubiquitin-dependent protein catabolic process;GO:0006807//nitrogen compound metabolic process;GO:0006950//response to stress;GO:0008150//biological_process;GO:0008152//metabolic process;GO:0009056//catabolic process;GO:0009057//macromolecule catabolic process;GO:0009987//cellular process;GO:0010033//response to organic substance;GO:0010243//response to organoni…
	A008639	Chr8	13818042	13837605	-369871	Chr8_16044431	Chr8	59.6299	5.84666	Chr8_14197694	56.712	14197694	mindy3	XP_010755201.1 ubiquitin carboxyl-terminal hydrolase MINDY-3 [Larimichthys crocea]	-	-	-	-	GO:0005575//cellular_component;GO:0005622//intracellular;GO:0005623//cell;GO:0005634//nucleus;GO:0005635//nuclear envelope;GO:0005654//nucleoplasm;GO:0012505//endomembrane system;GO:0016020//membrane;GO:0031090//organelle membrane;GO:0031965//nuclear membrane;GO:0031967//organelle envelope;GO:0031974//membrane-enclosed lumen;GO:0031975//envelope;GO:0031981//nuclear lumen;GO:0043226//organelle;GO:…	GO:0003674//molecular_function;GO:0003824//catalytic activity;GO:0004180//carboxypeptidase activity;GO:0005509//calcium ion binding;GO:0008233//peptidase activity;GO:0008234//cysteine-type peptidase activity;GO:0008238//exopeptidase activity;GO:0016787//hydrolase activity;GO:0016807//cysteine-type carboxypeptidase activity;GO:0019783//ubiquitin-like protein-specific protease activity;GO:0036459//…	GO:0006464//cellular protein modification process;GO:0006508//proteolysis;GO:0006807//nitrogen compound metabolic process;GO:0006915//apoptotic process;GO:0008150//biological_process;GO:0008152//metabolic process;GO:0008219//cell death;GO:0009987//cellular process;GO:0012501//programmed cell death;GO:0016579//protein deubiquitination;GO:0019538//protein metabolic process;GO:0036211//protein modif…
	A008640	Chr8	13841091	13886371	-333963	Chr8_16044431	Chr8	59.6299	5.84666	Chr8_14197694	56.712	14197694	ITGA8	TKS81992.1 Integrin alpha-8 [Collichthys lucidus]	Human Diseases;Environmental Information Processing;Cellular Processes;Cellular Processes;Environmental Information Processing;Human Diseases;Human Diseases;Human Diseases;Environmental Information Processing	Infectious diseases;Signal transduction;Cellular community - eukaryotes;Cell motility;Signaling molecules and interaction;Cardiovascular diseases;Cardiovascular diseases;Cardiovascular diseases;Signaling molecules and interaction	ko05165//Human papillomavirus infection;ko04151//PI3K-Akt signaling pathway;ko04510//Focal adhesion;ko04810//Regulation of actin cytoskeleton;ko04514//Cell adhesion molecules (CAMs);ko05414//Dilated cardiomyopathy (DCM);ko05410//Hypertrophic cardiomyopathy (HCM);ko05412//Arrhythmogenic right ventricular cardiomyopathy (ARVC);ko04512//ECM-receptor interaction	K06584;K06584;K06584;K06584;K06584;K06584;K06584;K06584;K06584	GO:0005575//cellular_component;GO:0005622//intracellular;GO:0005623//cell;GO:0005737//cytoplasm;GO:0005783//endoplasmic reticulum;GO:0005886//plasma membrane;GO:0005887//integral component of plasma membrane;GO:0008305//integrin complex;GO:0009986//cell surface;GO:0012505//endomembrane system;GO:0014069//postsynaptic density;GO:0016020//membrane;GO:0016021//integral component of membrane;GO:00304…	GO:0003674//molecular_function;GO:0005488//binding;GO:0043167//ion binding;GO:0043169//cation binding;GO:0046872//metal ion binding	GO:0000902//cell morphogenesis;GO:0000904//cell morphogenesis involved in differentiation;GO:0001655//urogenital system development;GO:0001656//metanephros development;GO:0001704//formation of primary germ layer;GO:0001707//mesoderm formation;GO:0001822//kidney development;GO:0003008//system process;GO:0006355//regulation of transcription, DNA-templated;GO:0006357//regulation of transcription fro…
	A008641	Chr8	13891117	13897630	-303321	Chr8_16044431	Chr8	59.6299	5.84666	Chr8_14197694	56.712	14197694	Atxn1	XP_010755255.3 ataxin-1 [Larimichthys crocea]	Human Diseases;Environmental Information Processing	Neurodegenerative disease;Signal transduction	ko05017//Spinocerebellar ataxia;ko04330//Notch signaling pathway	K23616;K23616	-	GO:0003723//RNA binding;GO:0005515//protein binding	-
	A008642	Chr8	13913139	13915463	-283393	Chr8_16044431	Chr8	59.6299	5.84666	Chr8_14197694	56.712	14197694	FAM8A1	XP_010755202.3 protein FAM8A1 [Larimichthys crocea]	-	-	-	-	-	-	-
	A008643	Chr8	13917583	13918299	-279753	Chr8_16044431	Chr8	59.6299	5.84666	Chr8_14197694	56.712	14197694	FABP4	XP_010755203.2 fatty acid-binding protein, adipocyte [Larimichthys crocea]	Organismal Systems;Organismal Systems	Endocrine system;Endocrine system	ko04923//Regulation of lipolysis in adipocyte;ko03320//PPAR signaling pathway	K08753;K08753	-	-	-
	A008644	Chr8	13928667	13930098	-268312	Chr8_16044431	Chr8	59.6299	5.84666	Chr8_14197694	56.712	14197694	hey1	TMS11212.1 hypothetical protein E3U43_020205 [Larimichthys crocea]	Human Diseases;Human Diseases;Human Diseases;Environmental Information Processing	Cancers;Infectious diseases;Cancers;Signal transduction	ko05200//Pathways in cancer;ko05165//Human papillomavirus infection;ko05224//Breast cancer;ko04330//Notch signaling pathway	K09091;K09091;K09091;K09091	-	GO:0003677//DNA binding;GO:0046983//protein dimerization activity	GO:0006355//regulation of transcription, DNA-templated
	A008645	Chr8	13932364	13933087	-264969	Chr8_16044431	Chr8	59.6299	5.84666	Chr8_14197694	56.712	14197694	--	-	-	-	-	-	-	-	-
	A008646	Chr8	13933143	13935985	-263130	Chr8_16044431	Chr8	59.6299	5.84666	Chr8_14197694	56.712	14197694	Stmn2	XP_010755206.1 stathmin-2 [Larimichthys crocea]	-	-	-	-	-	-	GO:0031110//regulation of microtubule polymerization or depolymerization
	A008647	Chr8	13937488	13940044	-258928	Chr8_16044431	Chr8	59.6299	5.84666	Chr8_14197694	56.712	14197694	Upp1	XP_019125731.1 uridine phosphorylase 1-like isoform X1 [Larimichthys crocea]	Metabolism;Metabolism;Metabolism	Global and overview maps;Nucleotide metabolism;Xenobiotics biodegradation and metabolism	ko01100//Metabolic pathways;ko00240//Pyrimidine metabolism;ko00983//Drug metabolism - other enzymes	K00757;K00757;K00757	GO:0005575//cellular_component;GO:0005622//intracellular;GO:0005623//cell;GO:0005634//nucleus;GO:0005654//nucleoplasm;GO:0005737//cytoplasm;GO:0005829//cytosol;GO:0031974//membrane-enclosed lumen;GO:0031981//nuclear lumen;GO:0043226//organelle;GO:0043227//membrane-bounded organelle;GO:0043229//intracellular organelle;GO:0043231//intracellular membrane-bounded organelle;GO:0043233//organelle lumen…	GO:0003674//molecular_function;GO:0003824//catalytic activity;GO:0004731//purine-nucleoside phosphorylase activity;GO:0004850//uridine phosphorylase activity;GO:0016740//transferase activity;GO:0016757//transferase activity, transferring glycosyl groups;GO:0016763//transferase activity, transferring pentosyl groups	GO:0006139//nucleobase-containing compound metabolic process;GO:0006213//pyrimidine nucleoside metabolic process;GO:0006218//uridine catabolic process;GO:0006220//pyrimidine nucleotide metabolic process;GO:0006221//pyrimidine nucleotide biosynthetic process;GO:0006222//UMP biosynthetic process;GO:0006725//cellular aromatic compound metabolic process;GO:0006753//nucleoside phosphate metabolic proc…
	A008648	Chr8	13942354	13947819	-252608	Chr8_16044431	Chr8	59.6299	5.84666	Chr8_14197694	56.712	14197694	RBM12B	KAE8288736.1 RNA-binding protein 12B RNA-binding motif protein 12B [Larimichthys crocea]	-	-	-	-	-	GO:0003674//molecular_function;GO:0003676//nucleic acid binding;GO:0003723//RNA binding;GO:0005488//binding;GO:0008080//N-acetyltransferase activity;GO:0008190//eukaryotic initiation factor 4E binding;GO:0097159//organic cyclic compound binding;GO:1901363//heterocyclic compound binding	GO:0008380//RNA splicing;GO:0045947//negative regulation of translational initiation
	A008649	Chr8	13956284	13957475	-240815	Chr8_16044431	Chr8	59.6299	5.84666	Chr8_14197694	56.712	14197694	SETD2	KAE8288735.1 Histone-lysine N-methyltransferase SETD2 [Larimichthys crocea]	Metabolism;Metabolism	Global and overview maps;Amino acid metabolism	ko01100//Metabolic pathways;ko00310//Lysine degradation	K11423;K11423	GO:0000228//nuclear chromosome;GO:0000428//DNA-directed RNA polymerase complex;GO:0000785//chromatin;GO:0000790//nuclear chromatin;GO:0005575//cellular_component;GO:0005622//intracellular;GO:0005623//cell;GO:0005634//nucleus;GO:0005654//nucleoplasm;GO:0005694//chromosome;GO:0005737//cytoplasm;GO:0005829//cytosol;GO:0016591//DNA-directed RNA polymerase II, holoenzyme;GO:0030880//RNA polymerase com…	GO:0003674//molecular_function;GO:0003676//nucleic acid binding;GO:0003677//DNA binding;GO:0003824//catalytic activity;GO:0005488//binding;GO:0005515//protein binding;GO:0008092//cytoskeletal protein binding;GO:0008168//methyltransferase activity;GO:0008170//N-methyltransferase activity;GO:0008276//protein methyltransferase activity;GO:0008757//S-adenosylmethionine-dependent methyltransferase act…	GO:0000003//reproduction;GO:0000018//regulation of DNA recombination;GO:0000226//microtubule cytoskeleton organization;GO:0000278//mitotic cell cycle;GO:0001501//skeletal system development;GO:0001525//angiogenesis;GO:0001568//blood vessel development;GO:0001570//vasculogenesis;GO:0001701//in utero embryonic development;GO:0001704//formation of primary germ layer;GO:0001706//endoderm formation;GO…
[truncated: 551 more rows]

## Sheet: Table S6
Table S6 Results of QTL mapping for heat tolerance
Marker	chr	pos	Survival_duration	Survival_status
Chr14_24682001	Chr14	42.93	6.01027	4.32489
Chr8_16044431	Chr8	59.6299	5.84666	5.01977
Chr8_15729112	Chr8	58.7958	5.84658	5.01967
Chr14_24595934	Chr14	42.514	5.77544	4.12348
Chr8_16108185	Chr8	60.0459	5.69603	4.87759
Chr8_15760747	Chr8	59.2129	5.69476	4.87779
Chr14_25191367	Chr14	44.18	5.59693	3.84557
Chr14_24588113	Chr14	42.0969	5.50713	3.83984
Chr14_24831514	Chr14	43.347	5.47339	3.78142
Chr14_23692546	Chr14	39.1799	5.33944	3.23378
Chr8_15425073	Chr8	58.3798	5.24793	4.42117
Chr14_24852088	Chr14	43.764	5.1397	3.50159
Chr14_23717666	Chr14	39.5969	5.11953	3.41069
Chr8_15326675	Chr8	57.9628	5.07659	4.28204
Chr14_24566128	Chr14	41.6799	5.06777	3.52525
Chr14_25245552	Chr14	44.597	5.03645	3.42953
Chr24_16888520	Chr24	65.464	4.99588	4.19405
Chr24_17038323	Chr24	65.881	4.95566	4.0731
[truncated: 3,219 more rows]

## Sheet: Table S7
Table S7 Results of SNPs screening using GWAS
[truncated: 29 more rows]

[truncated: 4 more sheets: Table S8, Sheet9, Table S10, Table S11]
